# Supplementary material for: Benchmark Data Set of Crystalline Organic Semiconductors
Source: J Chem Theory Comput. 2023 Nov 16;19(22):8481–90. doi: 10.1021/acs.jctc.3c00861 (PMC10688188; doi:10.1021/acs.jctc.3c00861)
Supplement: Supplementary file 1 — ct3c00861_si_001.zip [file ct3c00861_si_001.zip]

Archive with 201 entries (201 files):
- anthracene_cryst/cryst.xyz
- anthracene_cryst/main.dat
- anthracene_cryst/molec.xyz
- anthraquinone_cryst/cryst.xyz
- anthraquinone_cryst/main.dat
- anthraquinone_cryst/molec.xyz
- benzene_cryst/cryst.xyz
- benzene_cryst/main.dat
- benzene_cryst/molec.xyz
- benzeneF6_cryst/cryst.xyz
- benzeneF6_cryst/main.dat
- benzeneF6_cryst/molec.xyz
- benzeneO2_cryst/cryst.xyz
- benzeneO2_cryst/main.dat
- benzeneO2_cryst/molec.xyz
- benzodithiopheneO2_cryst/cryst.xyz
- benzodithiopheneO2_cryst/main.dat
- benzodithiopheneO2_cryst/molec.xyz
- benzotrithiophene_cryst/cryst.xyz
- benzotrithiophene_cryst/main.dat
- benzotrithiophene_cryst/molec.xyz
- benzotrithiopheneA_cryst/cryst.xyz
- benzotrithiopheneA_cryst/main.dat
- benzotrithiopheneA_cryst/molec.xyz
- bithiophene_cryst/cryst.xyz
- bithiophene_cryst/main.dat
- bithiophene_cryst/molec.xyz
- BODIPY_cryst/cryst.xyz
- BODIPY_cryst/main.dat
- BODIPY_cryst/molec.xyz
- BTBT_cryst/cryst.xyz
- BTBT_cryst/main.dat
- BTBT_cryst/molec.xyz
- C60_cryst/cryst.xyz
- C60_cryst/main.dat
- C60_cryst/molec.xyz
- carbazole_cryst/cryst.xyz
- carbazole_cryst/main.dat
- carbazole_cryst/molec.xyz
- carbazoleNO2b_cryst/cryst.xyz
- carbazoleNO2b_cryst/main.dat
- carbazoleNO2b_cryst/molec.xyz
- chrysene_cryst/cryst.xyz
- chrysene_cryst/main.dat
- chrysene_cryst/molec.xyz
- coronene_cryst/cryst.xyz
- coronene_cryst/main.dat
- coronene_cryst/molec.xyz
- DATT_cryst/cryst.xyz
- DATT_cryst/main.dat
- DATT_cryst/molec.xyz
- DBTTF_cryst/cryst.xyz
- DBTTF_cryst/main.dat
- DBTTF_cryst/molec.xyz
- dibenzoindigo_cryst/cryst.xyz
- dibenzoindigo_cryst/main.dat
- dibenzoindigo_cryst/molec.xyz
- DNBDT_cryst/cryst.xyz
- DNBDT_cryst/main.dat
- DNBDT_cryst/molec.xyz
- DNTT_cryst/cryst.xyz
- DNTT_cryst/main.dat
- DNTT_cryst/molec.xyz
- hexacene_cryst/cryst.xyz
- hexacene_cryst/main.dat
- hexacene_cryst/molec.xyz
- HMTTF_cryst/cryst.xyz
- HMTTF_cryst/main.dat
- HMTTF_cryst/molec.xyz
- ICZb_cryst/cryst.xyz
- ICZb_cryst/main.dat
- ICZb_cryst/molec.xyz
- ICZbCl2c_cryst/cryst.xyz
- ICZbCl2c_cryst/main.dat
- ICZbCl2c_cryst/molec.xyz
- IF12b_cryst/cryst.xyz
- IF12b_cryst/main.dat
- IF12b_cryst/molec.xyz
- IF21a_cryst/cryst.xyz
- IF21a_cryst/main.dat
- IF21a_cryst/molec.xyz
- indigo_cryst/cryst.xyz
- indigo_cryst/main.dat
- indigo_cryst/molec.xyz
- indigoCl2_cryst/cryst.xyz
- indigoCl2_cryst/main.dat
- indigoCl2_cryst/molec.xyz
- naphthalene_cryst/cryst.xyz
- naphthalene_cryst/main.dat
- naphthalene_cryst/molec.xyz
- NDFPh_cryst/cryst.xyz
- NDFPh_cryst/main.dat
- NDFPh_cryst/molec.xyz
- NDI_cryst/cryst.xyz
- NDI_cryst/main.dat
- NDI_cryst/molec.xyz
- NDT_cryst/cryst.xyz
- NDT_cryst/main.dat
- NDT_cryst/molec.xyz
- oligothiophene4_cryst/cryst.xyz
- oligothiophene4_cryst/main.dat
- oligothiophene4_cryst/molec.xyz
- oligothiophene6_cryst/cryst.xyz
- oligothiophene6_cryst/main.dat
- oligothiophene6_cryst/molec.xyz
- OPV3CN_cryst/cryst.xyz
- OPV3CN_cryst/main.dat
- OPV3CN_cryst/molec.xyz
- PBBTZ_cryst/cryst.xyz
- PBBTZ_cryst/main.dat
- PBBTZ_cryst/molec.xyz
- PDI_cryst/cryst.xyz
- PDI_cryst/main.dat
- PDI_cryst/molec.xyz
- pentacene_cryst/cryst.xyz
- pentacene_cryst/main.dat
- pentacene_cryst/molec.xyz
- pentaceneN2Cl4_cryst/cryst.xyz
- pentaceneN2Cl4_cryst/main.dat
- pentaceneN2Cl4_cryst/molec.xyz
- pentaceneN4O2_cryst/cryst.xyz
- pentaceneN4O2_cryst/main.dat
- pentaceneN4O2_cryst/molec.xyz
- perylene_cryst/cryst.xyz
- perylene_cryst/main.dat
- perylene_cryst/molec.xyz
- phenazine_cryst/cryst.xyz
- phenazine_cryst/main.dat
- phenazine_cryst/molec.xyz
- PTCDA_cryst/cryst.xyz
- PTCDA_cryst/main.dat
- PTCDA_cryst/molec.xyz
- pyrene_cryst/cryst.xyz
- pyrene_cryst/main.dat
- pyrene_cryst/molec.xyz
- quinacridone_cryst/cryst.xyz
- quinacridone_cryst/main.dat
- quinacridone_cryst/molec.xyz
- spirobidibenzosilole_cryst/cryst.xyz
- spirobidibenzosilole_cryst/main.dat
- spirobidibenzosilole_cryst/molec.xyz
- spirobifluorene_cryst/cryst.xyz
- spirobifluorene_cryst/main.dat
- spirobifluorene_cryst/molec.xyz
- stilbene_cryst/cryst.xyz
- stilbene_cryst/main.dat
- stilbene_cryst/molec.xyz
- TCNQ_cryst/cryst.xyz
- TCNQ_cryst/main.dat
- TCNQ_cryst/molec.xyz
- TCNQ-F2_cryst/cryst.xyz
- TCNQ-F2_cryst/main.dat
- TCNQ-F2_cryst/molec.xyz
- TCNQ-F4_cryst/cryst.xyz
- TCNQ-F4_cryst/main.dat
- TCNQ-F4_cryst/molec.xyz
- tetracene_cryst/cryst.xyz
- tetracene_cryst/main.dat
- tetracene_cryst/molec.xyz
- thiazolothiazolePh_cryst/cryst.xyz
- thiazolothiazolePh_cryst/main.dat
- thiazolothiazolePh_cryst/molec.xyz
- TPP_cryst/cryst.xyz
- TPP_cryst/main.dat
- TPP_cryst/molec.xyz
- triazine_cryst/cryst.xyz
- triazine_cryst/main.dat
- triazine_cryst/molec.xyz
- triphenylbenzene_cryst/cryst.xyz
- triphenylbenzene_cryst/main.dat
- triphenylbenzene_cryst/molec.xyz
- triphenylene_cryst/cryst.xyz
- triphenylene_cryst/main.dat
- triphenylene_cryst/molec.xyz
- triphenyltriazine_cryst/cryst.xyz
- triphenyltriazine_cryst/main.dat
- triphenyltriazine_cryst/molec.xyz
- triptycene_cryst/cryst.xyz
- triptycene_cryst/main.dat
- triptycene_cryst/molec.xyz
- TTAa_cryst/cryst.xyz
- TTAa_cryst/main.dat
- TTAa_cryst/molec.xyz
- TTAb_cryst/cryst.xyz
- TTAb_cryst/main.dat
- TTAb_cryst/molec.xyz
- TTF_cryst/cryst.xyz
- TTF_cryst/main.dat
- TTF_cryst/molec.xyz
- TTPa_cryst/cryst.xyz
- TTPa_cryst/main.dat
- TTPa_cryst/molec.xyz
- TTPb_cryst/cryst.xyz
- TTPb_cryst/main.dat
- TTPb_cryst/molec.xyz
- TTPc_cryst/cryst.xyz
- TTPc_cryst/main.dat
- TTPc_cryst/molec.xyz
- TTTT_cryst/cryst.xyz
- TTTT_cryst/main.dat
- TTTT_cryst/molec.xyz
