# Supplementary material for: Benchmark Data Set of Crystalline Organic Semiconductors
Source: J Chem Theory Comput. 2023 Nov 16;19(22):8481–90. doi: 10.1021/acs.jctc.3c00861 (PMC10688188; doi:10.1021/acs.jctc.3c00861)
Supplement: Supplementary file 1 — ct3c00861_si_001.zip [file ct3c00861_si_001.zip › anthracene_cryst/cryst.xyz]

51 
anthracene cryst (PBE-D3paw900), SG=P21/c, nm=2
  C        -2.91410148     0.18101935    -2.31692304
  C        -2.32064398     0.95290935    -1.34747054
  C        -1.15363398     0.50007935    -0.66346053
  C        -0.52113154     1.26923935     0.32241304
  C         0.61688148     0.80146935     0.99494804
  C         1.26242898     1.57003935     2.00615553
  C         2.37520898     1.09222435     2.65461304
  H        -3.80562648     0.54604935    -2.82709304
  H        -2.72650898     1.93077435    -1.08741553
  H        -0.92858404     2.24857935     0.57950554
  H         0.85263648     2.54704935     2.25849304
  H         2.85034648     1.69617935     3.42852804
  C         2.91410148    -0.18101935     2.31692304
  C         2.32064398    -0.95290935     1.34747053
  C         1.15363398    -0.50007935     0.66346054
  C         0.52113154    -1.26923935    -0.32241304
  C        -0.61688148    -0.80146935    -0.99494804
  C        -1.26242898    -1.57003935    -2.00615554
  C        -2.37520898    -1.09222435    -2.65461304
  H         3.80562648    -0.54604935     2.82709303
  H         2.72650898    -1.93077435     1.08741554
  H         0.92858404    -2.24857935    -0.57950554
  H        -0.85263648    -2.54704935    -2.25849304
  H        -2.85034648    -1.69617935    -3.42852804
  C         2.01667891     3.14695805     6.41981911
  C         1.42322141     3.91884805     5.45036661
  C         0.25621141     3.46601805     4.76635661
  C        -0.37629102     4.23517805     3.78048304
  C        -1.51430404     3.76740805     3.10794804
  C        -2.15985154     4.53597805     2.09674054
  C        -3.27263154     4.05816305     1.44828304
  H         2.90820391     3.51198805     6.92998911
  H         1.82908641     4.89671305     5.19031161
  H         0.03116148     5.21451805     3.52339054
  H        -1.75005904     5.51298805     1.84440303
  H        -3.74776904     4.66211805     0.67436803
  C        -3.81152404     2.78491935     1.78597303
  C        -3.21806654     2.01302935     2.75542554
  C        -2.05105654     2.46585935     3.43943553
  C        -1.41855411     1.69669935     4.42530911
  C        -0.28054109     2.16446935     5.09784411
  C         0.36500641     1.39589935     6.10905161
  C         1.47778641     1.87371435     6.75750911
  H        -4.70304904     2.41988935     1.27580303
  H        -3.62393154     1.03516435     3.01548054
  H        -1.82600661     0.71735935     4.68240161
  H        -0.04478609     0.41888935     6.36138911
  H         1.95292391     1.26975935     7.53142411
  Tv        9.25115052     0.00000000     0.00000000
  Tv        0.00000000     5.93187740     0.00000000
  Tv       -1.79484513     0.00000000     8.20579214
