# Supplementary material for: Benchmark Data Set of Crystalline Organic Semiconductors
Source: J Chem Theory Comput. 2023 Nov 16;19(22):8481–90. doi: 10.1021/acs.jctc.3c00861 (PMC10688188; doi:10.1021/acs.jctc.3c00861)
Supplement: Supplementary file 1 — ct3c00861_si_001.zip [file ct3c00861_si_001.zip › anthracene_cryst/molec.xyz]

24 
anthracene molec (CAM-B3LYPa3p), SG=mmm, CO=[oa=[1]]
  C         3.63203600     0.71045400     0.00000000   `2    [2,8,19]
  C         2.46417200     1.39676200     0.00000000   `2    [1,3,9]
  C         1.21314700     0.71445900     0.00000000   `1    [2,4,17]
  C         0.00000000     1.39158000     0.00000000   `2    [3,5,10]
  C        -1.21314700     0.71445900     0.00000000   `1    [4,6,15]
  C        -2.46417200     1.39676200     0.00000000   `2    [5,7,11]
  C        -3.63203600     0.71045400     0.00000000   `2    [6,12,13]
  H         4.57501700     1.24107500     0.00000000   `3    [1]
  H         2.46155500     2.47972200     0.00000000   `3    [2]
  H         0.00000000     2.47547100     0.00000000   `3    [4]
  H        -2.46155500     2.47972200     0.00000000   `3    [6]
  H        -4.57501700     1.24107500     0.00000000   `3    [7]
  C        -3.63203600    -0.71045400     0.00000000   `2    [7,14,20]
  C        -2.46417200    -1.39676200     0.00000000   `2    [13,15,21]
  C        -1.21314700    -0.71445900     0.00000000   `1    [5,14,16]
  C         0.00000000    -1.39158000     0.00000000   `2    [15,17,22]
  C         1.21314700    -0.71445900     0.00000000   `1    [3,16,18]
  C         2.46417200    -1.39676200     0.00000000   `2    [17,19,23]
  C         3.63203600    -0.71045400     0.00000000   `2    [1,18,24]
  H        -4.57501700    -1.24107500     0.00000000   `3    [13]
  H        -2.46155500    -2.47972200     0.00000000   `3    [14]
  H         0.00000000    -2.47547100     0.00000000   `3    [16]
  H         2.46155500    -2.47972200     0.00000000   `3    [18]
  H         4.57501700    -1.24107500     0.00000000   `3    [19]
