# Supplementary material for: Benchmark Data Set of Crystalline Organic Semiconductors
Source: J Chem Theory Comput. 2023 Nov 16;19(22):8481–90. doi: 10.1021/acs.jctc.3c00861 (PMC10688188; doi:10.1021/acs.jctc.3c00861)
Supplement: Supplementary file 1 — ct3c00861_si_001.zip [file ct3c00861_si_001.zip › anthraquinone_cryst/cryst.xyz]

51 
anthraquinone cryst (PBE-D3paw900), SG=P21/c, nm=2
  C        -2.73379564     1.61129003    -2.01464307
  C        -2.53677535     1.04804003    -0.75655100
  C        -1.28717183     0.53839003    -0.39101102
  C        -1.11497882    -0.04173253     0.96454789
  C         0.21979065    -0.58573003     1.31366420
  C         0.42786164    -1.14795003     2.57858418
  C         1.67503446    -1.66047753     2.92785353
  H        -3.71208637     2.01494009    -2.27708141
  H        -3.34571913     0.98944003    -0.03226459
  O        -2.05209806    -0.06389003     1.77577796
  H        -0.40160941    -1.18238003     3.28307018
  H         1.80941360    -2.09703009     3.91572905
  C         2.73379564    -1.61129003     2.01464307
  C         2.53677535    -1.04804003     0.75655100
  C         1.28717183    -0.53839003     0.39101102
  C         1.11497882     0.04173253    -0.96454789
  C        -0.21979065     0.58573003    -1.31366420
  C        -0.42786164     1.14795003    -2.57858418
  C        -1.67503446     1.66047753    -2.92785353
  H         3.71208637    -2.01494009     2.27708141
  H         3.34571913    -0.98944003     0.03226459
  O         2.05209806     0.06389003    -1.77577796
  H         0.40160941     1.18238003    -3.28307018
  H        -1.80941360     2.09703009    -3.91572905
  C         1.03001384     3.54247009     9.68405432
  C         0.83299355     2.97922009     8.42596225
  C        -0.41660997     2.46957009     8.06042227
  C        -0.58880298     1.88944753     6.70486336
  C        -1.92357245     1.34545003     6.35574705
  C        -2.13164344     0.78323003     5.09082707
  C        -3.37881626     0.27070253     4.74155772
  H         2.00830457     3.94612014     9.94649266
  H         1.64193733     2.92062009     7.70167584
  O         0.34831626     1.86729003     5.89363329
  H        -1.30217239     0.74880003     4.38634107
  H        -3.51319540    -0.16585003     3.75368221
  C        -4.43757744     0.31989003     5.65476818
  C        -4.24055715     0.88314003     6.91286025
  C        -2.99095363     1.39279003     7.27840023
  C        -2.81876061     1.97291259     8.63395914
  C        -1.48399115     2.51691009     8.98307545
  C        -1.27592016     3.07913009    10.24799543
  C        -0.02874734     3.59165759    10.59726478
  H        -5.41586817    -0.08376003     5.39232984
  H        -5.04950093     0.94174003     7.63714666
  O        -3.75587986     1.99507009     9.44518921
  H        -2.10539121     3.11356009    10.95248143
  H         0.10563180     4.02821014    11.58514030
  Tv        7.83401188     0.00000000     0.00000000
  Tv        0.00000000     3.86236011     0.00000000
  Tv       -3.40756360     0.00000000    15.33882250
