# Supplementary material for: Benchmark Data Set of Crystalline Organic Semiconductors
Source: J Chem Theory Comput. 2023 Nov 16;19(22):8481–90. doi: 10.1021/acs.jctc.3c00861 (PMC10688188; doi:10.1021/acs.jctc.3c00861)
Supplement: Supplementary file 1 — ct3c00861_si_001.zip [file ct3c00861_si_001.zip › anthraquinone_cryst/molec.xyz]

24 
anthraquinone molec (CAM-B3LYPa3p), SG=mmm, CO=[oa=[1]]
  C         3.67118000     0.69429600     0.00000000   `1    [2,8,19]
  C         2.47676600     1.38721400     0.00000000   `1    [1,3,9]
  C         1.27199900     0.69720700     0.00000000   `2    [2,4,17]
  C         0.00000000     1.46789900     0.00000000   `3    [3,5,10]
  C        -1.27199900     0.69720700     0.00000000   `2    [4,6,15]
  C        -2.47676600     1.38721400     0.00000000   `1    [5,7,11]
  C        -3.67118000     0.69429600     0.00000000   `1    [6,12,13]
  H         4.60837200     1.23488500     0.00000000   `4    [1]
  H         2.45165600     2.46787800     0.00000000   `4    [2]
  O         0.00000000     2.67832500     0.00000000   `5    [4]
  H        -2.45165600     2.46787800     0.00000000   `4    [6]
  H        -4.60837200     1.23488500     0.00000000   `4    [7]
  C        -3.67118000    -0.69429600     0.00000000   `1    [7,14,20]
  C        -2.47676600    -1.38721400     0.00000000   `1    [13,15,21]
  C        -1.27199900    -0.69720700     0.00000000   `2    [5,14,16]
  C         0.00000000    -1.46789900     0.00000000   `3    [15,17,22]
  C         1.27199900    -0.69720700     0.00000000   `2    [3,16,18]
  C         2.47676600    -1.38721400     0.00000000   `1    [17,19,23]
  C         3.67118000    -0.69429600     0.00000000   `1    [1,18,24]
  H        -4.60837200    -1.23488500     0.00000000   `4    [13]
  H        -2.45165600    -2.46787800     0.00000000   `4    [14]
  O         0.00000000    -2.67832500     0.00000000   `5    [16]
  H         2.45165600    -2.46787800     0.00000000   `4    [18]
  H         4.60837200    -1.23488500     0.00000000   `4    [19]
