# Supplementary material for: Benchmark Data Set of Crystalline Organic Semiconductors
Source: J Chem Theory Comput. 2023 Nov 16;19(22):8481–90. doi: 10.1021/acs.jctc.3c00861 (PMC10688188; doi:10.1021/acs.jctc.3c00861)
Supplement: Supplementary file 1 — ct3c00861_si_001.zip [file ct3c00861_si_001.zip › benzene_cryst/cryst.xyz]

51 
benzene cryst (PBE-D3paw900), SG=Pbca, nm=4
  C        -0.56251090    -0.90364035     0.90156928
  C        -1.02175590     0.41534035     0.86130678
  C        -0.45575840     1.32064035    -0.04043928
  C         0.56251090     0.90364035    -0.90156928
  C         1.02175590    -0.41534035    -0.86130678
  C         0.45575840    -1.32064035     0.04043928
  H        -0.99616590    -1.60422035     1.61376678
  H        -1.82419340     0.72676035     1.53078678
  H        -0.80834590     2.35193035    -0.07413678
  H         0.99616590     1.60422035    -1.61376678
  H         1.82419340    -0.72676035    -1.53078678
  H         0.80834590    -2.35193035     0.07413678
  C         0.56251090     3.76018035     2.45240928
  C         1.02175590     5.07916104     2.49267178
  C         0.45575840     5.98446104     3.39441785
  C        -0.56251090     5.56746104     4.25554785
  C        -1.02175590     4.24848035     4.21528535
  C        -0.45575840     3.34318035     3.31353928
  H         0.99616590     3.05960035     1.74021178
  H         1.82419340     5.39058104     1.82319178
  H         0.80834590     7.01575104     3.42811535
  H        -0.99616590     6.26804104     4.96774535
  H        -1.82419340     3.93706035     4.88476535
  H        -0.80834590     2.31189035     3.27984178
  C         4.22350771     0.90364035     4.25554785
  C         4.68275271    -0.41534035     4.21528535
  C         4.11675521    -1.32064035     3.31353928
  C         3.09848590    -0.90364035     2.45240928
  C         2.63924090     0.41534035     2.49267178
  C         3.20523840     1.32064035     3.39441785
  H         4.65716271     1.60422035     4.96774535
  H         5.48519021    -0.72676035     4.88476535
  H         4.46934271    -2.35193035     3.27984178
  H         2.66483090    -1.60422035     1.74021178
  H         1.83680340     0.72676035     1.82319178
  H         2.85265090     2.35193035     3.42811535
  C         3.09848590     5.56746104    -0.90156928
  C         2.63924090     4.24848035    -0.86130678
  C         3.20523840     3.34318035     0.04043928
  C         4.22350771     3.76018035     0.90156928
  C         4.68275271     5.07916104     0.86130678
  C         4.11675521     5.98446104    -0.04043928
  H         2.66483090     6.26804104    -1.61376678
  H         1.83680340     3.93706035    -1.53078678
  H         2.85265090     2.31189035     0.07413678
  H         4.65716271     3.05960035     1.61376678
  H         5.48519021     5.39058104     1.53078678
  H         4.46934271     7.01575104    -0.07413678
  Tv        7.32199361     0.00000000     0.00000000
  Tv        0.00000000     9.32764138     0.00000000
  Tv        0.00000000     0.00000000     6.70795713
