# Supplementary material for: Benchmark Data Set of Crystalline Organic Semiconductors
Source: J Chem Theory Comput. 2023 Nov 16;19(22):8481–90. doi: 10.1021/acs.jctc.3c00861 (PMC10688188; doi:10.1021/acs.jctc.3c00861)
Supplement: Supplementary file 1 — ct3c00861_si_001.zip [file ct3c00861_si_001.zip › benzene_cryst/main.dat]

name=benzene
pubchem=241
tds=[[1,2,7],[4,3,10],[2,1,8],[5,4,11],[3,4,9],[6,1,12]]
