# Supplementary material for: Benchmark Data Set of Crystalline Organic Semiconductors
Source: J Chem Theory Comput. 2023 Nov 16;19(22):8481–90. doi: 10.1021/acs.jctc.3c00861 (PMC10688188; doi:10.1021/acs.jctc.3c00861)
Supplement: Supplementary file 1 — ct3c00861_si_001.zip [file ct3c00861_si_001.zip › benzene_cryst/molec.xyz]

12 
benzene molec (CAM-B3LYPa3p), SG=6/mmm, CO=[sa=[1],oa=[2]]
  C         1.38540985     0.00000000     0.00000000   `1    [2,6,7]
  C         0.69270493     1.19980013     0.00000000   `1    [1,3,8]
  C        -0.69270493     1.19980013     0.00000000   `1    [2,4,9]
  C        -1.38540985     0.00000000     0.00000000   `1    [3,5,10]
  C        -0.69270493    -1.19980013     0.00000000   `1    [4,6,11]
  C         0.69270493    -1.19980013     0.00000000   `1    [1,5,12]
  H         2.46763416     0.00000000     0.00000000   `2    [1]
  H         1.23381708     2.13703387     0.00000000   `2    [2]
  H        -1.23381708     2.13703387     0.00000000   `2    [3]
  H        -2.46763416     0.00000000     0.00000000   `2    [4]
  H        -1.23381708    -2.13703387     0.00000000   `2    [5]
  H         1.23381708    -2.13703387     0.00000000   `2    [6]
