# Supplementary material for: Benchmark Data Set of Crystalline Organic Semiconductors
Source: J Chem Theory Comput. 2023 Nov 16;19(22):8481–90. doi: 10.1021/acs.jctc.3c00861 (PMC10688188; doi:10.1021/acs.jctc.3c00861)
Supplement: Supplementary file 1 — ct3c00861_si_001.zip [file ct3c00861_si_001.zip › benzeneF6_cryst/cryst.xyz]

75 
benzeneF6 cryst (R2SCAN-D3paw900), SG=P21/n, nm=6, orbs=[[1,2],[3,4,5,6]]
  C         0.77329807     0.37055029    -1.08697041
  C        -0.45857873     0.97053529    -0.87730521
  C        -1.23123083     0.60589029     0.21501375
  C        -0.77329807    -0.37055029     1.08697041
  C         0.45857873    -0.97053529     0.87730521
  C         1.23123083    -0.60589029    -0.21501375
  F         1.52945024     0.75231029    -2.12790535
  F        -0.90268544     1.89519029    -1.73745310
  F        -2.41968733     1.18634029     0.42247973
  F        -1.52945024    -0.75231029     2.12790535
  F         0.90268544    -1.89519029     1.73745310
  F         2.41968733    -1.18634029    -0.42247973
  C         1.61831904     4.76424088     9.39734936
  C         2.85019583     5.36422588     9.18768415
  C         3.62284794     4.99958088     8.09536520
  C         3.16491517     4.02314029     7.22340853
  C         1.93303837     3.42315529     7.43307374
  C         1.16038627     3.78780029     8.52539270
  F         0.86216686     5.14600088    10.43828430
  F         3.29430254     6.28888088    10.04783205
  F         4.81130444     5.58003088     7.88789921
  F         3.92106735     3.64138029     6.18247360
  F         1.48893167     2.49850029     6.57292584
  F        -0.02807023     3.20735029     8.73285868
  C        -0.80587448     4.03305279     1.63182082
  C        -1.58751804     4.84988088     2.43288053
  C        -1.15351469     5.19427088     3.70389683
  C         0.06505205     4.72189088     4.16646531
  C         0.84562793     3.90419029     3.36330820
  C         0.41385706     3.56075029     2.09206670
  F        -1.22321935     3.70998029     0.39985803
  F        -2.75893885     5.30820088     1.97537000
  F        -1.91372553     5.98101088     4.47951213
  F         0.50145838     5.06045088     5.38680640
  F         2.02994592     3.46499029     3.81724758
  F         1.17552142     2.79527029     1.29993127
  C         3.19749158    -0.36063779     6.67855813
  C         3.97913515     0.45619029     5.87749842
  C         3.54513180     0.80058029     4.60648212
  C         2.32656505     0.32820029     4.14391363
  C         1.54598917    -0.48950029     4.94707075
  C         1.97776004    -0.83294029     6.21831225
  F         3.61483645    -0.68371029     7.91052091
  F         5.15055595     0.91451029     6.33500895
  F         4.30534263     1.58732029     3.83086682
  F         1.89015872     0.66676029     2.92357255
  F         0.36167119    -0.92870029     4.49313136
  F         1.21609568    -1.59842029     7.01044768
  C         5.58910869     4.75432838    14.98893707
  C         6.37075225     3.93750029    14.18787736
  C         5.93674890     3.59311029    12.91686106
  C         4.71818216     4.06549029    12.45429258
  C         3.93760628     4.88319088    13.25744970
  C         4.36937715     5.22663088    14.52869120
  F         6.00645356     5.07740088    16.22089986
  F         7.54217306     3.47918029    14.64538790
  F         6.69695974     2.80637029    12.14124577
  F         4.28177582     3.72693029    11.23395149
  F         2.75328829     5.32239088    12.80351031
  F         3.60771279     5.99211088    15.32082662
  C         1.58574263     0.36063779     9.94219977
  C         0.80409906    -0.45619029    10.74325948
  C         1.23810241    -0.80058029    12.01427578
  C         2.45666916    -0.32820029    12.47684426
  C         3.23724504     0.48950029    11.67368715
  C         2.80547417     0.83294029    10.40244565
  F         1.16839776     0.68371029     8.71023698
  F        -0.36732174    -0.91451029    10.28574894
  F         0.47789158    -1.58732029    12.78989108
  F         2.89307549    -0.66676029    13.69718535
  F         4.42156302     0.92870029    12.12762653
  F         3.56713853     1.59842029     9.61031022
  Tv        5.87920601     0.00000000     0.00000000
  Tv        0.00000000     8.78738117     0.00000000
  Tv       -1.09597180     0.00000000    16.62075790
