# Supplementary material for: Benchmark Data Set of Crystalline Organic Semiconductors
Source: J Chem Theory Comput. 2023 Nov 16;19(22):8481–90. doi: 10.1021/acs.jctc.3c00861 (PMC10688188; doi:10.1021/acs.jctc.3c00861)
Supplement: Supplementary file 1 — ct3c00861_si_001.zip [file ct3c00861_si_001.zip › benzeneF6_cryst/molec.xyz]

12 
benzeneF6 molec (CAM-B3LYPa3p), SG=6/mmm, CO=[sa=[1],oa=[2]]
  C         1.38249280     0.00000000     0.00000000   `1    [2,6,7]
  C         0.69124640     1.19727388     0.00000000   `1    [1,3,8]
  C        -0.69124640     1.19727388     0.00000000   `1    [2,4,9]
  C        -1.38249280     0.00000000     0.00000000   `1    [3,5,10]
  C        -0.69124640    -1.19727388     0.00000000   `1    [4,6,11]
  C         0.69124640    -1.19727388     0.00000000   `1    [1,5,12]
  F         2.70802242     0.00000000     0.00000000   `2    [1]
  F         1.35401121     2.34521621     0.00000000   `2    [2]
  F        -1.35401121     2.34521621     0.00000000   `2    [3]
  F        -2.70802242     0.00000000     0.00000000   `2    [4]
  F        -1.35401121    -2.34521621     0.00000000   `2    [5]
  F         1.35401121    -2.34521621     0.00000000   `2    [6]
