# Supplementary material for: Benchmark Data Set of Crystalline Organic Semiconductors
Source: J Chem Theory Comput. 2023 Nov 16;19(22):8481–90. doi: 10.1021/acs.jctc.3c00861 (PMC10688188; doi:10.1021/acs.jctc.3c00861)
Supplement: Supplementary file 1 — ct3c00861_si_001.zip [file ct3c00861_si_001.zip › benzeneO2_cryst/cryst.xyz]

27 
benzeneO2 cryst (R2SCAN-D3paw900), SG=P21/c, nm=2
  C        -0.56257560     1.28035946    -0.29968824
  C        -1.24552560     0.19157196    -0.68195824
  C        -0.73509310    -1.15440446    -0.38627074
  C         0.56257560    -1.28035946     0.29968824
  C         1.24552560    -0.19157196     0.68195824
  C         0.73509310     1.15440446     0.38627074
  H        -0.91368810     2.29166696    -0.48448824
  H        -2.18393060     0.26124196    -1.22038574
  O        -1.38317310    -2.15989946    -0.69706824
  H         0.91368810    -2.29166696     0.48448824
  H         2.18393060    -0.26124196     1.22038574
  O         1.38317310     2.15989946     0.69706824
  C         0.09927893     4.62909338     3.52658973
  C         0.78222893     3.54030588     3.90885973
  C         0.27179643     2.19432946     3.61317223
  C        -1.02587227     2.06837446     2.92721324
  C        -1.70882227     3.15716196     2.54494324
  C        -1.19838977     4.50313838     2.84063074
  H         0.45039143     5.64040088     3.71138973
  H         1.72063393     3.60997588     4.44728723
  O         0.91987643     1.18883446     3.92396973
  H        -1.37698477     1.05706696     2.74241324
  H        -2.64722727     3.08749196     2.00651574
  O        -1.84646977     5.50863338     2.52983324
  Tv        5.64677787     0.00000000     0.00000000
  Tv        0.00000000     6.69746784     0.00000000
  Tv       -0.92659334     0.00000000     6.45380297
