# Supplementary material for: Benchmark Data Set of Crystalline Organic Semiconductors
Source: J Chem Theory Comput. 2023 Nov 16;19(22):8481–90. doi: 10.1021/acs.jctc.3c00861 (PMC10688188; doi:10.1021/acs.jctc.3c00861)
Supplement: Supplementary file 1 — ct3c00861_si_001.zip [file ct3c00861_si_001.zip › benzeneO2_cryst/molec.xyz]

12 
benzeneO2 molec (CAM-B3LYPa3p), SG=mmm, CO=[oa=[1]]
  C         0.66396100     1.26515100     0.00000000   `1    [2,6,7]
  C        -0.66396100     1.26515100     0.00000000   `1    [1,3,8]
  C        -1.43296900     0.00000000     0.00000000   `2    [2,4,9]
  C        -0.66396100    -1.26515100     0.00000000   `1    [3,5,10]
  C         0.66396100    -1.26515100     0.00000000   `1    [4,6,11]
  C         1.43296900     0.00000000     0.00000000   `2    [1,5,12]
  H         1.25140200     2.17417500     0.00000000   `3    [1]
  H        -1.25140200     2.17417500     0.00000000   `3    [2]
  O        -2.64276100     0.00000000     0.00000000   `4    [3]
  H        -1.25140200    -2.17417500     0.00000000   `3    [4]
  H         1.25140200    -2.17417500     0.00000000   `3    [5]
  O         2.64276100     0.00000000     0.00000000   `4    [6]
