# Supplementary material for: Benchmark Data Set of Crystalline Organic Semiconductors
Source: J Chem Theory Comput. 2023 Nov 16;19(22):8481–90. doi: 10.1021/acs.jctc.3c00861 (PMC10688188; doi:10.1021/acs.jctc.3c00861)
Supplement: Supplementary file 1 — ct3c00861_si_001.zip [file ct3c00861_si_001.zip › benzodithiopheneO2_cryst/cryst.xyz]

39 
benzodithiopheneO2 cryst (PBE-D3paw900), SG=P21/n, nm=2
  C        -0.61366543    -1.14489333    -0.62340179
  C        -1.24864146    -0.58625333     0.58528505
  C        -0.55365512     0.57469083     1.13889470
  C         0.55365512    -0.57469083    -1.13889470
  C         1.24864146     0.58625333    -0.58528505
  C         0.61366543     1.14489333     0.62340179
  C        -1.04906724    -2.26304083    -1.38038712
  C        -0.21171262    -2.50347833    -2.45213385
  S         1.09306386    -1.39971083    -2.53784915
  S        -1.09306386     1.39971083     2.53784915
  C         0.21171262     2.50347833     2.45213385
  C         1.04906724     2.26304083     1.38038712
  H        -0.29150423    -3.28840250    -3.19856633
  H        -1.92008880    -2.87319000    -1.14493777
  O        -2.27950828    -1.05763083     1.09604441
  O         2.27950828     1.05763083    -1.09604441
  H         1.92008880     2.87319000     1.14493777
  H         0.29150423     3.28840250     3.19856633
  C         2.48517894     1.72476833     7.31732651
  C         3.12015497     2.28340833     6.10863967
  C         2.42516864     3.44435250     5.55503003
  C         1.31785840     2.29497083     7.83281942
  C         0.62287206     3.45591500     7.27920977
  C         1.25784809     4.01455500     6.07052293
  C         2.92058075     0.60662083     8.07431184
  C         2.08322613     0.36618333     9.14605857
  S         0.77844966     1.46995083     9.23177388
  S         2.96457738     4.26937250     4.15607557
  C         1.65980090     5.37314000     4.24179087
  C         0.82244628     5.13270250     5.31353760
  H         2.16301775    -0.41874083     9.89249106
  H         3.79160231    -0.00352833     7.83886250
  O         4.15102180     1.81203083     5.59788031
  O        -0.40799477     3.92729250     7.78996914
  H        -0.04857528     5.74285166     5.54898695
  H         1.58000929     6.15806416     3.49535839
  Tv        5.53609549     0.00000000     0.00000000
  Tv        0.00000000     5.73932333     0.00000000
  Tv       -1.79306846     0.00000000    13.38784944
