# Supplementary material for: Benchmark Data Set of Crystalline Organic Semiconductors
Source: J Chem Theory Comput. 2023 Nov 16;19(22):8481–90. doi: 10.1021/acs.jctc.3c00861 (PMC10688188; doi:10.1021/acs.jctc.3c00861)
Supplement: Supplementary file 1 — ct3c00861_si_001.zip [file ct3c00861_si_001.zip › benzodithiopheneO2_cryst/molec.xyz]

18 
benzodithiopheneO2 molec (CAM-B3LYPa3p), SG=2/m, CO=[oa=[1]]
  C         1.35990695     0.43976936     0.00000000   `1    [2,4,7]
  C         0.29007246     1.46172721     0.00000000   `2    [1,3,15]
  C        -1.06921758     0.90168981     0.00000000   `3    [2,6,10]
  C         1.06921758    -0.90168981     0.00000000   `3    [1,5,9]
  C        -0.29007246    -1.46172721     0.00000000   `2    [4,6,16]
  C        -1.35990695    -0.43976936     0.00000000   `1    [3,5,12]
  C         2.74868997     0.69766117     0.00000000   `4    [1,8,14]
  C         3.47039056    -0.45538235     0.00000000   `5    [7,9,13]
  S         2.48508153    -1.84958249     0.00000000   `6    [4,8]
  S        -2.48508153     1.84958249     0.00000000   `6    [3,11]
  C        -3.47039056     0.45538235     0.00000000   `5    [10,12,18]
  C        -2.74868997    -0.69766117     0.00000000   `4    [6,11,17]
  H         4.54356094    -0.55629234     0.00000000   `7    [8]
  H         3.17131901     1.69042415     0.00000000   `7    [7]
  O         0.51605747     2.65045655     0.00000000   `8    [2]
  O        -0.51605747    -2.65045655     0.00000000   `8    [5]
  H        -3.17131901    -1.69042415     0.00000000   `7    [12]
  H        -4.54356094     0.55629234     0.00000000   `7    [11]
