# Supplementary material for: Benchmark Data Set of Crystalline Organic Semiconductors
Source: J Chem Theory Comput. 2023 Nov 16;19(22):8481–90. doi: 10.1021/acs.jctc.3c00861 (PMC10688188; doi:10.1021/acs.jctc.3c00861)
Supplement: Supplementary file 1 — ct3c00861_si_001.zip [file ct3c00861_si_001.zip › benzotrithiophene_cryst/cryst.xyz]

87 
benzotrithiophene cryst (PBE-D3paw900), SG=P21/n, nm=4
  C         0.67575865     0.09873730     1.81802860
  C         1.28912231     1.05169230     0.97089849
  C         0.58801950     2.17629230     0.46958996
  C        -0.75491151     2.35987730     0.87508050
  C        -1.39480034     1.46566230     1.77247991
  C        -0.66546500     0.33530230     2.21521208
  C         1.57101161    -0.96259230     2.16207086
  C         2.81335742    -0.79668980     1.61222380
  C         1.01972362     3.19496730    -0.43714812
  C         0.03514030     4.10342230    -0.71210936
  C        -2.71317586     1.50201230     2.32863575
  C        -2.96145826     0.44128480     3.15600615
  S         2.93867488     0.63813230     0.66122302
  S        -1.44034811     3.75524730     0.11205498
  S        -1.62023392    -0.63807730     3.28364522
  H         1.30352767    -1.81402230     2.78344727
  H         3.67370790    -1.45183230     1.70314904
  H         2.01886659     3.24173980    -0.86392711
  H         0.08401955     4.97278480    -1.36086365
  H        -3.44969715     2.27277730     2.10646298
  H        -3.87164198     0.20912230     3.69924062
  C        -0.67575865    -0.09873730    -1.81802860
  C        -1.28912231    -1.05169230    -0.97089849
  C        -0.58801950    -2.17629230    -0.46958996
  C         0.75491151    -2.35987730    -0.87508050
  C         1.39480034    -1.46566230    -1.77247991
  C         0.66546500    -0.33530230    -2.21521208
  C        -1.57101161     0.96259230    -2.16207086
  C        -2.81335742     0.79668980    -1.61222380
  C        -1.01972362    -3.19496730     0.43714812
  C        -0.03514030    -4.10342230     0.71210936
  C         2.71317586    -1.50201230    -2.32863575
  C         2.96145826    -0.44128480    -3.15600615
  S        -2.93867488    -0.63813230    -0.66122302
  S         1.44034811    -3.75524730    -0.11205498
  S         1.62023392     0.63807730    -3.28364522
  H        -1.30352767     1.81402230    -2.78344727
  H        -3.67370790     1.45183230    -1.70314904
  H        -2.01886659    -3.24173980     0.86392711
  H        -0.08401955    -4.97278480     1.36086365
  H         3.44969715    -2.27277730    -2.10646298
  H         3.87164198    -0.20912230    -3.69924062
  C         1.58554417     5.84052190     3.33816452
  C         0.97218051     6.79347690     4.18529463
  C         1.67328332     7.91807690     4.68660316
  C         3.01621434     8.10166190     4.28111262
  C         3.65610317     7.20744690     3.38371321
  C         2.92676783     6.07708690     2.94098104
  C         0.69029122     4.77919230     2.99412226
  C        -0.55205460     4.94509480     3.54396932
  C         1.24157920     8.93675190     5.59334124
  C         2.22616252     9.84520690     5.86830248
  C         4.97447868     7.24379690     2.82755737
  C         5.22276109     6.18306940     2.00018697
  S        -0.67737206     6.37991690     4.49497010
  S         3.70165093     9.49703190     5.04413814
  S         3.88153674     5.10370730     1.87254790
  H         0.95777515     3.92776230     2.37274585
  H        -1.41240508     4.28995230     3.45304408
  H         0.24243623     8.98352440     6.02012023
  H         2.17728327    10.71456940     6.51705677
  H         5.71099997     8.01456190     3.04973014
  H         6.13294481     5.95090690     1.45695250
  C         2.93706147     5.64304730     6.97422172
  C         3.55042514     4.69009230     6.12709161
  C         2.84932232     3.56549230     5.62578308
  C         1.50639131     3.38190730     6.03127362
  C         0.86650248     4.27612230     6.92867303
  C         1.59583782     5.40648230     7.37140520
  C         3.83231443     6.70437690     7.31826398
  C         5.07466024     6.53847440     6.76841692
  C         3.28102645     2.54681730     4.71904500
  C         2.29644313     1.63836230     4.44408376
  C        -0.45187304     4.23977230     7.48482887
  C        -0.70015544     5.30049980     8.31219927
  S         5.19997770     5.10365230     5.81741614
  S         0.82095471     1.98653730     5.26824810
  S         0.64106890     6.37986190     8.43983834
  H         3.56483049     7.55580690     7.93964039
  H         5.93501073     7.19361690     6.85934216
  H         4.28016942     2.50004480     4.29226601
  H         2.34532238     0.76899980     3.79532947
  H        -1.18839433     3.46900730     7.26265610
  H        -1.61033916     5.53266230     8.85543374
  Tv        8.82775797     0.00000000     0.00000000
  Tv        0.00000000    11.48356921     0.00000000
  Tv       -4.30515233     0.00000000    10.31238624
