# Supplementary material for: Benchmark Data Set of Crystalline Organic Semiconductors
Source: J Chem Theory Comput. 2023 Nov 16;19(22):8481–90. doi: 10.1021/acs.jctc.3c00861 (PMC10688188; doi:10.1021/acs.jctc.3c00861)
Supplement: Supplementary file 1 — ct3c00861_si_001.zip [file ct3c00861_si_001.zip › benzotrithiopheneA_cryst/cryst.xyz]

87 
benzotrithiopheneA cryst (PBE-D3paw900), SG=P21, nm=4, orbs=[[1,2],[3,4]]
  C        -0.63176426    -1.85345636     1.64012218
  C         0.10363224    -0.95403636     2.50130218
  C        -0.57837776     0.15609622     3.13719718
  C        -1.97404926     0.40203122     2.85838718
  C        -2.69912426    -0.46788636     1.94887218
  C        -2.03702426    -1.61385136     1.36529218
  C         0.17250724    -2.85191636     1.12571218
  C         1.43454724    -1.31794636     2.60055718
  C        -0.06553276     1.07523122     4.03404218
  C        -2.45537426     1.49068122     3.56316718
  C        -4.01885426    -0.37317636     1.54410218
  C        -2.88444926    -2.34611136     0.55343218
  S         1.78534224    -2.70932136     1.66707218
  S        -1.24693426     2.20586122     4.53251218
  S        -4.44643426    -1.65189636     0.48705218
  H        -0.10400426    -3.66565393     0.46441218
  H         2.21914224    -0.83290636     3.17064218
  H         0.95021224     1.15763121     4.40451218
  H        -3.46059426     1.89699122     3.56361718
  H        -4.75289426     0.37972121     1.81437718
  H        -2.66507224    -3.25132393    -0.00549718
  C         0.63176426     1.01408121    -1.64012218
  C        -0.10363224     1.91350122    -2.50130218
  C         0.57837776     3.02363379    -3.13719718
  C         1.97404926     3.26956879    -2.85838718
  C         2.69912426     2.39965122    -1.94887218
  C         2.03702426     1.25368621    -1.36529218
  C        -0.17250724     0.01562122    -1.12571218
  C        -1.43454724     1.54959122    -2.60055718
  C         0.06553276     3.94276879    -4.03404218
  C         2.45537426     4.35821879    -3.56316718
  C         4.01885426     2.49436122    -1.54410218
  C         2.88444926     0.52142622    -0.55343218
  S        -1.78534224     0.15821621    -1.66707218
  S         1.24693426     5.07339879    -4.53251218
  S         4.44643426     1.21564122    -0.48705218
  H         0.10400426    -0.79811636    -0.46441218
  H        -2.21914224     2.03463122    -3.17064218
  H        -0.95021224     4.02516879    -4.40451218
  H         3.46059426     4.76452879    -3.56361718
  H         4.75289426     3.24725879    -1.81437718
  H         2.66507224    -0.38378636     0.00549718
  C         6.70448724     3.29093879     5.78464218
  C         7.11696724     3.06860879     7.15313218
  C         6.52916224     1.98282122     7.91747218
  C         5.58344224     1.08879122     7.28426218
  C         5.20538224     1.28603122     5.89706218
  C         5.73966224     2.40555622     5.15599718
  C         7.35789724     4.37004379     5.21699718
  C         8.06643724     3.99115879     7.55712218
  C         6.74339724     1.64581122     9.24170718
  C         5.11854724     0.12028622     8.15261218
  C         4.34930724     0.51550622     5.13126218
  C         5.25609724     2.44314122     3.85779718
  S         8.44072724     5.09993879     6.31330718
  S         5.80569724     0.28904122     9.70624218
  S         4.19045224     1.13804622     3.54695218
  H         7.25223224     4.76490379     4.21276218
  H         8.54679724     4.08665379     8.52577718
  H         7.41079724     2.11696622     9.95703218
  H         4.41273724    -0.67883136     7.95310718
  H         3.81960224    -0.38882636     5.41864218
  H         5.48090224     3.16050379     3.07325218
  C         1.11319724     6.15847636     9.97479218
  C         0.70071724     5.93614636     8.60630218
  C         1.28852224     4.85035879     7.84196218
  C         2.23424224     3.95632879     8.47517218
  C         2.61230224     4.15356879     9.86237218
  C         2.07802224     5.27309379    10.60343718
  C         0.45978724     7.23758136    10.54243718
  C        -0.24875276     6.85869636     8.20231218
  C         1.07428724     4.51334879     6.51772718
  C         2.69913724     2.98782379     7.60682218
  C         3.46837724     3.38304379    10.62817218
  C         2.56158724     5.31067879    11.90163718
  S        -0.62304276     7.96747636     9.44612718
  S         2.01198724     3.15657879     6.05319218
  S         3.62723224     4.00558379    12.21248218
  H         0.56545224     7.63244136    11.54667218
  H        -0.72911276     6.95419136     7.23365718
  H         0.40688724     4.98450379     5.80240218
  H         3.40494724     2.18870622     7.80632718
  H         3.99808224     2.47871122    10.34079218
  H         2.33678224     6.02804136    12.68618218
  Tv       11.25585650     0.00000000     0.00000000
  Tv        0.00000000     5.73507514     0.00000000
  Tv       -3.43817202     0.00000000    15.75943436
