# Supplementary material for: Benchmark Data Set of Crystalline Organic Semiconductors
Source: J Chem Theory Comput. 2023 Nov 16;19(22):8481–90. doi: 10.1021/acs.jctc.3c00861 (PMC10688188; doi:10.1021/acs.jctc.3c00861)
Supplement: Supplementary file 1 — ct3c00861_si_001.zip [file ct3c00861_si_001.zip › benzotrithiopheneA_cryst/molec.xyz]

21 
benzotrithiopheneA molec (CAM-B3LYPa3p), SG=-62myx, CO=[32,sf="centroid",sa=[3,4],oa=[3]]
  C         0.72827276    -1.24858079     0.00000000   `1    [2,6,7]
  C         1.44543906    -0.00641231     0.00000000   `1    [1,3,8]
  C         0.71716630     1.25499310     0.00000000   `1    [2,4,9]
  C        -0.71716630     1.25499310     0.00000000   `1    [3,5,10]
  C        -1.44543906    -0.00641231     0.00000000   `1    [4,6,11]
  C        -0.72827276    -1.24858079     0.00000000   `1    [1,5,12]
  C         1.56802269    -2.32327490     0.00000000   `2    [1,13,16]
  C         2.79602643    -0.19631003     0.00000000   `2    [2,13,17]
  C         1.22800374     2.51958493     0.00000000   `2    [3,14,18]
  C        -1.22800374     2.51958493     0.00000000   `2    [4,14,19]
  C        -2.79602643    -0.19631003     0.00000000   `2    [5,15,20]
  C        -1.56802269    -2.32327490     0.00000000   `2    [6,15,21]
  S         3.20209895    -1.84873269     0.00000000   `3    [7,8]
  S         0.00000000     3.69746539     0.00000000   `3    [9,10]
  S        -3.20209895    -1.84873269     0.00000000   `3    [11,12]
  H         1.30628591    -3.36822397     0.00000000   `4    [7]
  H         3.57011048     0.55283520     0.00000000   `4    [8]
  H         2.26382457     2.81538877     0.00000000   `4    [9]
  H        -2.26382457     2.81538877     0.00000000   `4    [10]
  H        -3.57011048     0.55283520     0.00000000   `4    [11]
  H        -1.30628591    -3.36822397     0.00000000   `4    [12]
