# Supplementary material for: Benchmark Data Set of Crystalline Organic Semiconductors
Source: J Chem Theory Comput. 2023 Nov 16;19(22):8481–90. doi: 10.1021/acs.jctc.3c00861 (PMC10688188; doi:10.1021/acs.jctc.3c00861)
Supplement: Supplementary file 1 — ct3c00861_si_001.zip [file ct3c00861_si_001.zip › bithiophene_cryst/cryst.xyz]

35 
bithiophene cryst (PBE-D3paw900), SG=P21/c, nm=2
  S         1.60926084    -1.03168021     1.07888222
  C         0.39165334     0.10861021     0.59631473
  C         0.32519584     1.15513021     1.50367722
  C         1.24209584     1.01847021     2.57798722
  C         2.00488584    -0.12384021     2.47977722
  H        -0.36215666     1.99273021     1.39746722
  H         1.33604334     1.73997021     3.38714722
  H         2.78526084    -0.48484021     3.14118722
  S        -1.60926084     1.03168021    -1.07888222
  C        -0.39165334    -0.10861021    -0.59631472
  C        -0.32519584    -1.15513021    -1.50367722
  C        -1.24209584    -1.01847021    -2.57798722
  C        -2.00488584     0.12384021    -2.47977722
  H         0.36215666    -1.99273021    -1.39746722
  H        -1.33604334    -1.73997021    -3.38714722
  H        -2.78526084     0.48484021    -3.14118722
  S        -2.87031419     1.80618021     3.26625222
  C        -1.65270669     2.94647064     3.74881972
  C        -1.58624919     3.99299064     2.84145722
  C        -2.50314919     3.85633064     1.76714722
  C        -3.26593919     2.71402021     1.86535722
  H        -0.89889669     4.83059064     2.94766722
  H        -2.59709669     4.57783064     0.95798722
  H        -4.04631419     2.35302021     1.20394722
  S         0.34820748     3.86954064     5.42401667
  C        -0.86940002     2.72925021     4.94144917
  C        -0.93585752     1.68273021     5.84881167
  C        -0.01895752     1.81939021     6.92312167
  C         0.74383248     2.96170064     6.82491167
  H        -1.62321002     0.84513021     5.74260167
  H         0.07498998     1.09789021     7.73228167
  H         1.52420748     3.32270064     7.48632167
  Tv        7.60377003     0.00000000     0.00000000
  Tv        0.00000000     5.67572086     0.00000000
  Tv       -2.52210671     0.00000000     8.69026890
