# Supplementary material for: Benchmark Data Set of Crystalline Organic Semiconductors
Source: J Chem Theory Comput. 2023 Nov 16;19(22):8481–90. doi: 10.1021/acs.jctc.3c00861 (PMC10688188; doi:10.1021/acs.jctc.3c00861)
Supplement: Supplementary file 1 — ct3c00861_si_001.zip [file ct3c00861_si_001.zip › bithiophene_cryst/main.dat]

name=bithiophene
pubchem=68120
ds=[[3,2,10,11]]
frags=[[[$1..8],[2,10,2],"thiophene"],[[$9..16],[10,2,1],"thiophene"]]
perm_polyT=[1,3,5,4,2,7,6,15,8,9,11,12,10,13,14,16]
