# Supplementary material for: Benchmark Data Set of Crystalline Organic Semiconductors
Source: J Chem Theory Comput. 2023 Nov 16;19(22):8481–90. doi: 10.1021/acs.jctc.3c00861 (PMC10688188; doi:10.1021/acs.jctc.3c00861)
Supplement: Supplementary file 1 — ct3c00861_si_001.zip [file ct3c00861_si_001.zip › bithiophene_cryst/molec.xyz]

16 
bithiophene molec-p (CAM-B3LYPa3p), SG=2/m, CO=[[-1,-1,0],oa=[1],sa=[[5,10],[2,13]],det=1]
  S        -1.96898745    -0.95899966     0.00000000   `2    [2,5]
  C        -0.69639383     0.20464857     0.00000000   `3    [1,3,10]
  C        -1.21219346     1.46905593     0.00000000   `5    [2,4,6]
  C        -2.62775450     1.49654325     0.00000000   `5    [3,5,7]
  C        -3.17216656     0.25375591     0.00000000   `4    [1,4,8]
  H        -0.59685614     2.35721664     0.00000000   `1    [3]
  H        -3.21236339     2.40438026     0.00000000   `1    [4]
  H        -4.21491303    -0.01636911     0.00000000   `1    [5]
  S         1.96898745     0.95899966     0.00000000   `2    [10,13]
  C         0.69639383    -0.20464857     0.00000000   `3    [2,9,11]
  C         1.21219346    -1.46905593     0.00000000   `5    [10,12,14]
  C         2.62775450    -1.49654325     0.00000000   `5    [11,13,15]
  C         3.17216656    -0.25375591     0.00000000   `4    [9,12,16]
  H         0.59685614    -2.35721664     0.00000000   `1    [11]
  H         3.21236339    -2.40438026     0.00000000   `1    [12]
  H         4.21491303     0.01636911     0.00000000   `1    [13]
