# Supplementary material for: Benchmark Data Set of Crystalline Organic Semiconductors
Source: J Chem Theory Comput. 2023 Nov 16;19(22):8481–90. doi: 10.1021/acs.jctc.3c00861 (PMC10688188; doi:10.1021/acs.jctc.3c00861)
Supplement: Supplementary file 1 — ct3c00861_si_001.zip [file ct3c00861_si_001.zip › BODIPY_cryst/cryst.xyz]

171 
BODIPY cryst (R2SCAN-D3paw900), SG=C2/c, nm=8
  C        -0.97333939     3.33832215    -3.61391161
  C        -2.02600874     4.15252215    -4.06361812
  C        -2.69786786     4.60365215    -2.93681158
  C        -2.03124196     4.06877215    -1.81515813
  C        -2.24694391     4.26038215    -0.45870844
  C        -1.38941613     3.72531215     0.48683322
  C        -1.35242815     3.85447215     1.89318828
  C        -0.22764878     3.18050215     2.33719489
  C         0.40388284     2.64159215     1.20249579
  N        -0.28912557     2.96092215     0.09481480
  N        -0.97000132     3.28936215    -2.26784661
  B        -0.01508013     2.49420215    -1.35074524
  F        -0.26927496     1.10882215    -1.46582560
  F         1.32517788     2.71671215    -1.70839332
  H        -0.24901104     2.79662215    -4.20345557
  H        -2.26486727     4.37183215    -5.09180846
  H        -3.55743545     5.25040215    -2.87456031
  H        -3.09597436     4.85153215    -0.14078965
  H        -2.07141399     4.40076215     2.48135725
  H         0.12395976     3.08369215     3.35068539
  H         1.32218293     2.07559215     1.14127211
  C         0.97333939     6.39722215     3.61391161
  C         2.02600874     5.58302215     4.06361812
  C         2.69786786     5.13189215     2.93681158
  C         2.03124196     5.66677215     1.81515813
  C         2.24694391     5.47516215     0.45870844
  C         1.38941613     6.01023215    -0.48683322
  C         1.35242815     5.88107215    -1.89318828
  C         0.22764878     6.55504215    -2.33719489
  C        -0.40388284     7.09395215    -1.20249579
  N         0.28912557     6.77462215    -0.09481480
  N         0.97000132     6.44618215     2.26784661
  B         0.01508013     7.24134215     1.35074524
  F         0.26927496     8.62672215     1.46582560
  F        -1.32517788     7.01883215     1.70839332
  H         0.24901104     6.93892215     4.20345557
  H         2.26486727     5.36371215     5.09180846
  H         3.55743545     4.48514215     2.87456031
  H         3.09597436     4.88401215     0.14078965
  H         2.07141399     5.33478215    -2.48135725
  H        -0.12395976     6.65185215    -3.35068539
  H        -1.32218293     7.65995215    -1.14127211
  C         9.12248211     3.33832215    11.85142945
  C        10.17515147     4.15252215    12.30113596
  C        10.84701058     4.60365215    11.17432943
  C        10.18038469     4.06877215    10.05267597
  C        10.39608663     4.26038215     8.69622628
  C         9.53855886     3.72531215     7.75068462
  C         9.50157087     3.85447215     6.34432957
  C         8.37679151     3.18050215     5.90032296
  C         7.74525988     2.64159215     7.03502205
  N         8.43826830     2.96092215     8.14270304
  N         9.11914404     3.28936215    10.50536445
  B         8.16422285     2.49420215     9.58826308
  F         8.41841769     1.10882215     9.70334345
  F         6.82396484     2.71671215     9.94591116
  H         8.39815377     2.79662215    12.44097342
  H        10.41400999     4.37183215    13.32932631
  H        11.70657817     5.25040215    11.11207816
  H        11.24511709     4.85153215     8.37830750
  H        10.22055672     4.40076215     5.75616060
  H         8.02518296     3.08369215     4.88683245
  H         6.82695980     2.07559215     7.09624573
  C         7.17580334     6.39722215     4.62360623
  C         6.12313398     5.58302215     4.17389973
  C         5.45127487     5.13189215     5.30070626
  C         6.11790076     5.66677215     6.42235972
  C         5.90219882     5.47516215     7.77880941
  C         6.75972659     6.01023215     8.72435107
  C         6.79671458     5.88107215    10.13070612
  C         7.92149394     6.55504215    10.57471273
  C         8.55302557     7.09395215     9.44001364
  N         7.86001715     6.77462215     8.33233265
  N         7.17914141     6.44618215     5.96967124
  B         8.13406260     7.24134215     6.88677261
  F         7.87986776     8.62672215     6.77169224
  F         9.47432061     7.01883215     6.52912453
  H         7.90013168     6.93892215     4.03406227
  H         5.88427546     5.36371215     3.14570938
  H         4.59170728     4.48514215     5.36295753
  H         5.05316836     4.88401215     8.09672819
  H         6.07772873     5.33478215    10.71887509
  H         8.27310249     6.65185215    11.58820324
  H         9.47132566     7.65995215     9.37878995
  C         4.00330831     8.20609429    -3.61391161
  C         2.95063896     9.02029429    -4.06361812
  C         2.27877984     9.47142429    -2.93681158
  C         2.94540574     8.93654429    -1.81515813
  C         2.72970379     9.12815429    -0.45870844
  C         3.58723157     8.59308429     0.48683322
  C         3.62421955     8.72224429     1.89318828
  C         4.74899892     8.04827429     2.33719489
  C         5.38053054     7.50936429     1.20249579
  N         4.68752213     7.82869429     0.09481480
  N         4.00664638     8.15713429    -2.26784661
  B         4.96156757     7.36197429    -1.35074524
  F         4.70737274     5.97659429    -1.46582560
  F         6.30182558     7.58448429    -1.70839332
  H         4.72763666     7.66439429    -4.20345557
  H         2.71178043     9.23960429    -5.09180846
  H         1.41921225    10.11817429    -2.87456031
  H         1.88067334     9.71930429    -0.14078965
  H         2.90523371     9.26853429     2.48135725
  H         5.10060746     7.95146429     3.35068539
  H         6.29883063     6.94336429     1.14127211
  C         5.94998709    11.26499429     3.61391161
  C         7.00265644    10.45079429     4.06361812
  C         7.67451556     9.99966429     2.93681158
  C         7.00788966    10.53454429     1.81515813
  C         7.22359161    10.34293429     0.45870844
  C         6.36606383    10.87800429    -0.48683322
  C         6.32907585    10.74884429    -1.89318828
  C         5.20429648    11.42281429    -2.33719489
  C         4.57276486    11.96172429    -1.20249579
  N         5.26577327    11.64239429    -0.09481480
  N         5.94664902    11.31395429     2.26784661
  B         4.99172783    12.10911429     1.35074524
  F         5.24592266    13.49449429     1.46582560
  F         3.65146982    11.88660429     1.70839332
  H         5.22565874    11.80669429     4.20345557
  H         7.24151497    10.23148429     5.09180846
  H         8.53408315     9.35291429     2.87456031
  H         8.07262206     9.75178429     0.14078965
  H         7.04806169    10.20255429    -2.48135725
  H         4.85268794    11.51962429    -3.35068539
  H         3.65446477    12.52772429    -1.14127211
  C         4.14583441     8.20609429    11.85142945
  C         5.19850377     9.02029429    12.30113596
  C         5.87036288     9.47142429    11.17432943
  C         5.20373699     8.93654429    10.05267597
  C         5.41943893     9.12815429     8.69622628
  C         4.56191116     8.59308429     7.75068462
  C         4.52492317     8.72224429     6.34432957
  C         3.40014381     8.04827429     5.90032296
  C         2.76861218     7.50936429     7.03502205
  N         3.46162060     7.82869429     8.14270304
  N         4.14249634     8.15713429    10.50536445
  B         3.18757515     7.36197429     9.58826308
  F         3.44176999     5.97659429     9.70334345
  F         1.84731714     7.58448429     9.94591116
  H         3.42150607     7.66439429    12.44097342
  H         5.43736229     9.23960429    13.32932631
  H         6.72993047    10.11817429    11.11207816
  H         6.26846939     9.71930429     8.37830750
  H         5.24390902     9.26853429     5.75616060
  H         3.04853526     7.95146429     4.88683245
  H         1.85031210     6.94336429     7.09624573
  C         2.19915564    11.26499429     4.62360623
  C         1.14648628    10.45079429     4.17389973
  C         0.47462717     9.99966429     5.30070626
  C         1.14125306    10.53454429     6.42235972
  C         0.92555112    10.34293429     7.77880941
  C         1.78307889    10.87800429     8.72435107
  C         1.82006688    10.74884429    10.13070612
  C         2.94484624    11.42281429    10.57471273
  C         3.57637787    11.96172429     9.44001364
  N         2.88336945    11.64239429     8.33233265
  N         2.20249371    11.31395429     5.96967124
  B         3.15741490    12.10911429     6.88677261
  F         2.90322006    13.49449429     6.77169224
  F         4.49767291    11.88660429     6.52912453
  H         2.92348398    11.80669429     4.03406227
  H         0.90762776    10.23148429     3.14570938
  H        -0.38494042     9.35291429     5.36295753
  H         0.07652066     9.75178429     8.09672819
  H         1.10108103    10.20255429    10.71887509
  H         3.29645479    11.51962429    11.58820324
  H         4.49467796    12.52772429     9.37878995
  Tv        9.95329540     0.00000000     0.00000000
  Tv        0.00000000     9.73554429     0.00000000
  Tv       -3.60830535     0.00000000    16.47503569
