# Supplementary material for: Benchmark Data Set of Crystalline Organic Semiconductors
Source: J Chem Theory Comput. 2023 Nov 16;19(22):8481–90. doi: 10.1021/acs.jctc.3c00861 (PMC10688188; doi:10.1021/acs.jctc.3c00861)
Supplement: Supplementary file 1 — ct3c00861_si_001.zip [file ct3c00861_si_001.zip › BODIPY_cryst/molec.xyz]

21 
BODIPY molec (CAM-B3LYPa3p), SG=mm2y, CO=[[1,1,0],oa=[10],det=1]
  C        -2.51956300     0.96607129     0.00000000   `1    [2,11,15]
  C        -3.35731000    -0.15960271     0.00000000   `2    [1,3,16]
  C        -2.53377400    -1.26402671     0.00000000   `2    [2,4,17]
  C        -1.20717200    -0.79001471     0.00000000   `3    [3,5,11]
  C         0.00000000    -1.46070971     0.00000000   `2    [4,6,18]
  C         1.20717200    -0.79001471     0.00000000   `3    [5,7,10]
  C         2.53377400    -1.26402671     0.00000000   `2    [6,8,19]
  C         3.35731000    -0.15960271     0.00000000   `2    [7,9,20]
  C         2.51956300     0.96607129     0.00000000   `1    [8,10,21]
  N         1.24588500     0.59405029     0.00000000   `4    [6,9,12]
  N        -1.24588500     0.59405029     0.00000000   `4    [1,4,12]
  B         0.00000000     1.53866929     0.00000000   `5    [10,11,13,14]
  F         0.00000000     2.31972129    -1.13751700   `6    [12]
  F         0.00000000     2.31972129     1.13751700   `6    [12]
  H        -2.78823300     2.01051129     0.00000000   `7    [1]
  H        -4.43374000    -0.14232271     0.00000000   `7    [2]
  H        -2.82435800    -2.30203371     0.00000000   `7    [3]
  H         0.00000000    -2.54266671     0.00000000   `7    [5]
  H         2.82435800    -2.30203371     0.00000000   `7    [7]
  H         4.43374000    -0.14232271     0.00000000   `7    [8]
  H         2.78823300     2.01051129     0.00000000   `7    [9]
