# Supplementary material for: Benchmark Data Set of Crystalline Organic Semiconductors
Source: J Chem Theory Comput. 2023 Nov 16;19(22):8481–90. doi: 10.1021/acs.jctc.3c00861 (PMC10688188; doi:10.1021/acs.jctc.3c00861)
Supplement: Supplementary file 1 — ct3c00861_si_001.zip [file ct3c00861_si_001.zip › BTBT_cryst/cryst.xyz]

51 
BTBT cryst (PBE-D3paw900), SG=P21/c, nm=2
  S         0.64262489    -1.70766933     1.03783956
  C         2.04095132    -0.68578683     0.83188004
  C         3.33675746    -0.97555933     1.26947598
  C         4.34846505    -0.05767933     0.99772989
  C         4.07408818     1.13634433     0.30521796
  C         2.78477669     1.43614433    -0.11925433
  C         1.74445651     0.52670683     0.13757610
  C         0.35499608     0.56381683    -0.20200134
  H         3.54214089    -1.90092183     1.80711002
  H         5.36594984    -0.27815933     1.31909740
  H         4.88234475     1.83502183     0.08981488
  H         2.57969424     2.36286433    -0.65293595
  S        -0.64262489     1.70766933    -1.03783956
  C        -2.04095132     0.68578683    -0.83188004
  C        -3.33675746     0.97555933    -1.26947598
  C        -4.34846505     0.05767933    -0.99772989
  C        -4.07408818    -1.13634433    -0.30521796
  C        -2.78477669    -1.43614433     0.11925433
  C        -1.74445651    -0.52670683    -0.13757610
  C        -0.35499608    -0.56381683     0.20200134
  H        -3.54214089     1.90092183    -1.80711002
  H        -5.36594984     0.27815933    -1.31909740
  H        -4.88234475    -1.83502183    -0.08981488
  H        -2.57969424    -2.36286433     0.65293595
  S        -1.70896221     1.23598433     2.73620743
  C        -3.10728864     2.25786683     2.94216696
  C        -4.40309478     1.96809433     2.50457102
  C        -5.41480237     2.88597433     2.77631710
  C        -5.14042551     4.07999798     3.46882903
  C        -3.85111401     4.37979798     3.89330132
  C        -2.81079383     3.47036048     3.63647090
  C        -1.42133340     3.50747048     3.97604834
  H        -4.60847821     1.04273183     1.96693697
  H        -6.43228716     2.66549433     2.45494959
  H        -5.94868208     4.77867548     3.68423212
  H        -3.64603156     5.30651798     4.42698295
  S        -0.42371243     4.65132298     4.81188656
  C         0.97461400     3.62944048     4.60592703
  C         2.27042013     3.91921298     5.04352297
  C         3.28212773     3.00133298     4.77177689
  C         3.00775086     1.80730933     4.07926496
  C         1.71843937     1.50750933     3.65479266
  C         0.67811919     2.41694683     3.91162309
  C        -0.71134124     2.37983683     3.57204565
  H         2.47580356     4.84457548     5.58115702
  H         4.29961251     3.22181298     5.09314439
  H         3.81600743     1.10863183     3.86386187
  H         1.51335692     0.58078933     3.12111104
  Tv       11.78952887     0.00000000     0.00000000
  Tv        0.00000000     5.88730731     0.00000000
  Tv       -2.13267465     0.00000000     7.54809399
