# Supplementary material for: Benchmark Data Set of Crystalline Organic Semiconductors
Source: J Chem Theory Comput. 2023 Nov 16;19(22):8481–90. doi: 10.1021/acs.jctc.3c00861 (PMC10688188; doi:10.1021/acs.jctc.3c00861)
Supplement: Supplementary file 1 — ct3c00861_si_001.zip [file ct3c00861_si_001.zip › BTBT_cryst/molec.xyz]

24 
BTBT molec (CAM-B3LYPa3p), SG=2/m, CO=[oa=[1]]
  S         0.68081805     1.97679089     0.00000000   `1    [2,20]
  C         2.09482882     0.95489059     0.00000000   `2    [1,3,7]
  C         3.41684708     1.37895150     0.00000000   `3    [2,4,9]
  C         4.41586332     0.42878990     0.00000000   `3    [3,5,10]
  C         4.10769017    -0.93289211     0.00000000   `3    [4,6,11]
  C         2.79824056    -1.35752124     0.00000000   `3    [5,7,12]
  C         1.77125299    -0.41360684     0.00000000   `4    [2,6,8]
  C         0.34997182    -0.58496795     0.00000000   `2    [7,13,20]
  H         3.65836688     2.43349492     0.00000000   `5    [3]
  H         5.45077489     0.74342500     0.00000000   `5    [4]
  H         4.90778780    -1.66075349     0.00000000   `5    [5]
  H         2.56316826    -2.41401153     0.00000000   `5    [6]
  S        -0.68081805    -1.97679089     0.00000000   `1    [8,14]
  C        -2.09482882    -0.95489059     0.00000000   `2    [13,15,19]
  C        -3.41684708    -1.37895150     0.00000000   `3    [14,16,21]
  C        -4.41586332    -0.42878990     0.00000000   `3    [15,17,22]
  C        -4.10769017     0.93289211     0.00000000   `3    [16,18,23]
  C        -2.79824056     1.35752124     0.00000000   `3    [17,19,24]
  C        -1.77125299     0.41360684     0.00000000   `4    [14,18,20]
  C        -0.34997182     0.58496795     0.00000000   `2    [1,8,19]
  H        -3.65836688    -2.43349492     0.00000000   `5    [15]
  H        -5.45077489    -0.74342500     0.00000000   `5    [16]
  H        -4.90778780     1.66075349     0.00000000   `5    [17]
  H        -2.56316826     2.41401153     0.00000000   `5    [18]
