# Supplementary material for: Benchmark Data Set of Crystalline Organic Semiconductors
Source: J Chem Theory Comput. 2023 Nov 16;19(22):8481–90. doi: 10.1021/acs.jctc.3c00861 (PMC10688188; doi:10.1021/acs.jctc.3c00861)
Supplement: Supplementary file 1 — ct3c00861_si_001.zip [file ct3c00861_si_001.zip › C60_cryst/cryst.xyz]

243 
C60 cryst (PBE-D3paw900), SG=Pa-3, nm=4
  C         3.13388963     1.58615963    -0.53727963
  C         3.42399213     0.26951963    -0.90837963
  C         1.68387963     1.85488963    -2.51668463
  C         0.09799963     3.46635713    -0.77811963
  C         0.85629963     2.87168963     1.90540963
  C         2.91186963     0.89751963     1.82414963
  C         2.24851963     2.39569213    -1.35749963
  C         3.46635713    -0.77811963     0.09799963
  C         1.98336963     0.48718963    -2.90299963
  C        -0.48718963     2.90299963    -1.98336963
  C        -0.53727963     3.13388963     1.58615963
  C         1.90540963     0.85629963     2.87168963
  C         1.43956213     3.21643963    -0.47020963
  C         2.90299963    -1.98336963    -0.48718963
  C         0.77811963    -0.09799963    -3.46635713
  C        -1.85488963     2.51668463    -1.68387963
  C        -1.35749963     2.24851963     2.39569213
  C         1.58615963    -0.53727963     3.13388963
  C         1.82414963     2.91186963     0.89751963
  C         2.51668463    -1.68387963    -1.85488963
  C        -0.26951963     0.90837963    -3.42399213
  C        -2.11310713     2.83536963    -0.29020963
  C        -0.47020963     1.43956213     3.21643963
  C         2.39569213    -1.35749963     2.24851963
  C         2.87168963     1.90540963     0.85629963
  C         2.83536963    -0.29020963    -2.11310713
  C         0.29020963     2.11310713    -2.83536963
  C        -0.90837963     3.42399213     0.26951963
  C         0.89751963     1.82414963     2.91186963
  C         3.21643963    -0.47020963     1.43956213
  C        -3.13388963    -1.58615963     0.53727963
  C        -3.42399213    -0.26951963     0.90837963
  C        -1.68387963    -1.85488963     2.51668463
  C        -0.09799963    -3.46635713     0.77811963
  C        -0.85629963    -2.87168963    -1.90540963
  C        -2.91186963    -0.89751963    -1.82414963
  C        -2.24851963    -2.39569213     1.35749963
  C        -3.46635713     0.77811963    -0.09799963
  C        -1.98336963    -0.48718963     2.90299963
  C         0.48718963    -2.90299963     1.98336963
  C         0.53727963    -3.13388963    -1.58615963
  C        -1.90540963    -0.85629963    -2.87168963
  C        -1.43956213    -3.21643963     0.47020963
  C        -2.90299963     1.98336963     0.48718963
  C        -0.77811963     0.09799963     3.46635713
  C         1.85488963    -2.51668463     1.68387963
  C         1.35749963    -2.24851963    -2.39569213
  C        -1.58615963     0.53727963    -3.13388963
  C        -1.82414963    -2.91186963    -0.89751963
  C        -2.51668463     1.68387963     1.85488963
  C         0.26951963    -0.90837963     3.42399213
  C         2.11310713    -2.83536963     0.29020963
  C         0.47020963    -1.43956213    -3.21643963
  C        -2.39569213     1.35749963    -2.24851963
  C        -2.87168963    -1.90540963    -0.85629963
  C        -2.83536963     0.29020963     2.11310713
  C        -0.29020963    -2.11310713     2.83536963
  C         0.90837963    -3.42399213    -0.26951963
  C        -0.89751963    -1.82414963    -2.91186963
  C        -3.21643963     0.47020963    -1.43956213
  C        -3.13388963     8.64053890     7.59165890
  C        -3.42399213     7.32389890     7.96275890
  C        -1.68387963     8.90926890     9.57106390
  C        -0.09799963    10.52073640     7.83249890
  C        -0.85629963     9.92606890     5.14896963
  C        -2.91186963     7.95189890     5.23022963
  C        -2.24851963     9.45007140     8.41187890
  C        -3.46635713     6.27625963     6.95637963
  C        -1.98336963     7.54156890     9.95737890
  C         0.48718963     9.95737890     9.03774890
  C         0.53727963    10.18826890     5.46821963
  C        -1.90540963     7.91067890     4.18268963
  C        -1.43956213    10.27081890     7.52458890
  C        -2.90299963     5.07100963     7.54156890
  C        -0.77811963     6.95637963    10.52073640
  C         1.85488963     9.57106390     8.73825890
  C         1.35749963     9.30289890     4.65868713
  C        -1.58615963     6.51709963     3.92048963
  C        -1.82414963     9.96624890     6.15685963
  C        -2.51668463     5.37049963     8.90926890
  C         0.26951963     7.96275890    10.47837140
  C         2.11310713     9.88974890     7.34458890
  C         0.47020963     8.49394140     3.83793963
  C        -2.39569213     5.69687963     4.80585963
  C        -2.87168963     8.95978890     6.19807963
  C        -2.83536963     6.76416963     9.16748640
  C        -0.29020963     9.16748640     9.88974890
  C         0.90837963    10.47837140     6.78485963
  C        -0.89751963     8.87852890     4.14250963
  C        -3.21643963     6.58416963     5.61481713
  C         3.13388963     5.46821963     6.51709963
  C         3.42399213     6.78485963     6.14599963
  C         1.68387963     5.19948963     4.53769463
  C         0.09799963     3.58802213     6.27625963
  C         0.85629963     4.18268963     8.95978890
  C         2.91186963     6.15685963     8.87852890
  C         2.24851963     4.65868713     5.69687963
  C         3.46635713     7.83249890     7.15237890
  C         1.98336963     6.56718963     4.15137963
  C        -0.48718963     4.15137963     5.07100963
  C        -0.53727963     3.92048963     8.64053890
  C         1.90540963     6.19807963     9.92606890
  C         1.43956213     3.83793963     6.58416963
  C         2.90299963     9.03774890     6.56718963
  C         0.77811963     7.15237890     3.58802213
  C        -1.85488963     4.53769463     5.37049963
  C        -1.35749963     4.80585963     9.45007140
  C         1.58615963     7.59165890    10.18826890
  C         1.82414963     4.14250963     7.95189890
  C         2.51668463     8.73825890     5.19948963
  C        -0.26951963     6.14599963     3.63038713
  C        -2.11310713     4.21900963     6.76416963
  C        -0.47020963     5.61481713    10.27081890
  C         2.39569213     8.41187890     9.30289890
  C         2.87168963     5.14896963     7.91067890
  C         2.83536963     7.34458890     4.94127213
  C         0.29020963     4.94127213     4.21900963
  C        -0.90837963     3.63038713     7.32389890
  C         0.89751963     5.23022963     9.96624890
  C         3.21643963     7.52458890     8.49394140
  C         3.92048963    -1.58615963     6.51709963
  C         3.63038713    -0.26951963     6.14599963
  C         5.37049963    -1.85488963     4.53769463
  C         6.95637963    -3.46635713     6.27625963
  C         6.19807963    -2.87168963     8.95978890
  C         4.14250963    -0.89751963     8.87852890
  C         4.80585963    -2.39569213     5.69687963
  C         3.58802213     0.77811963     7.15237890
  C         5.07100963    -0.48718963     4.15137963
  C         7.54156890    -2.90299963     5.07100963
  C         7.59165890    -3.13388963     8.64053890
  C         5.14896963    -0.85629963     9.92606890
  C         5.61481713    -3.21643963     6.58416963
  C         4.15137963     1.98336963     6.56718963
  C         6.27625963     0.09799963     3.58802213
  C         8.90926890    -2.51668463     5.37049963
  C         8.41187890    -2.24851963     9.45007140
  C         5.46821963     0.53727963    10.18826890
  C         5.23022963    -2.91186963     7.95189890
  C         4.53769463     1.68387963     5.19948963
  C         7.32389890    -0.90837963     3.63038713
  C         9.16748640    -2.83536963     6.76416963
  C         7.52458890    -1.43956213    10.27081890
  C         4.65868713     1.35749963     9.30289890
  C         4.18268963    -1.90540963     7.91067890
  C         4.21900963     0.29020963     4.94127213
  C         6.76416963    -2.11310713     4.21900963
  C         7.96275890    -3.42399213     7.32389890
  C         6.15685963    -1.82414963     9.96624890
  C         3.83793963     0.47020963     8.49394140
  C        10.18826890     1.58615963     7.59165890
  C        10.47837140     0.26951963     7.96275890
  C         8.73825890     1.85488963     9.57106390
  C         7.15237890     3.46635713     7.83249890
  C         7.91067890     2.87168963     5.14896963
  C         9.96624890     0.89751963     5.23022963
  C         9.30289890     2.39569213     8.41187890
  C        10.52073640    -0.77811963     6.95637963
  C         9.03774890     0.48718963     9.95737890
  C         6.56718963     2.90299963     9.03774890
  C         6.51709963     3.13388963     5.46821963
  C         8.95978890     0.85629963     4.18268963
  C         8.49394140     3.21643963     7.52458890
  C         9.95737890    -1.98336963     7.54156890
  C         7.83249890    -0.09799963    10.52073640
  C         5.19948963     2.51668463     8.73825890
  C         5.69687963     2.24851963     4.65868713
  C         8.64053890    -0.53727963     3.92048963
  C         8.87852890     2.91186963     6.15685963
  C         9.57106390    -1.68387963     8.90926890
  C         6.78485963     0.90837963    10.47837140
  C         4.94127213     2.83536963     7.34458890
  C         6.58416963     1.43956213     3.83793963
  C         9.45007140    -1.35749963     4.80585963
  C         9.92606890     1.90540963     6.19807963
  C         9.88974890    -0.29020963     9.16748640
  C         7.34458890     2.11310713     9.88974890
  C         6.14599963     3.42399213     6.78485963
  C         7.95189890     1.82414963     4.14250963
  C        10.27081890    -0.47020963     5.61481713
  C        10.18826890     5.46821963     0.53727963
  C        10.47837140     6.78485963     0.90837963
  C         8.73825890     5.19948963     2.51668463
  C         7.15237890     3.58802213     0.77811963
  C         7.91067890     4.18268963    -1.90540963
  C         9.96624890     6.15685963    -1.82414963
  C         9.30289890     4.65868713     1.35749963
  C        10.52073640     7.83249890    -0.09799963
  C         9.03774890     6.56718963     2.90299963
  C         6.56718963     4.15137963     1.98336963
  C         6.51709963     3.92048963    -1.58615963
  C         8.95978890     6.19807963    -2.87168963
  C         8.49394140     3.83793963     0.47020963
  C         9.95737890     9.03774890     0.48718963
  C         7.83249890     7.15237890     3.46635713
  C         5.19948963     4.53769463     1.68387963
  C         5.69687963     4.80585963    -2.39569213
  C         8.64053890     7.59165890    -3.13388963
  C         8.87852890     4.14250963    -0.89751963
  C         9.57106390     8.73825890     1.85488963
  C         6.78485963     6.14599963     3.42399213
  C         4.94127213     4.21900963     0.29020963
  C         6.58416963     5.61481713    -3.21643963
  C         9.45007140     8.41187890    -2.24851963
  C         9.92606890     5.14896963    -0.85629963
  C         9.88974890     7.34458890     2.11310713
  C         7.34458890     4.94127213     2.83536963
  C         6.14599963     3.63038713    -0.26951963
  C         7.95189890     5.23022963    -2.91186963
  C        10.27081890     7.52458890    -1.43956213
  C         3.92048963     8.64053890    -0.53727963
  C         3.63038713     7.32389890    -0.90837963
  C         5.37049963     8.90926890    -2.51668463
  C         6.95637963    10.52073640    -0.77811963
  C         6.19807963     9.92606890     1.90540963
  C         4.14250963     7.95189890     1.82414963
  C         4.80585963     9.45007140    -1.35749963
  C         3.58802213     6.27625963     0.09799963
  C         5.07100963     7.54156890    -2.90299963
  C         7.54156890     9.95737890    -1.98336963
  C         7.59165890    10.18826890     1.58615963
  C         5.14896963     7.91067890     2.87168963
  C         5.61481713    10.27081890    -0.47020963
  C         4.15137963     5.07100963    -0.48718963
  C         6.27625963     6.95637963    -3.46635713
  C         8.90926890     9.57106390    -1.68387963
  C         8.41187890     9.30289890     2.39569213
  C         5.46821963     6.51709963     3.13388963
  C         5.23022963     9.96624890     0.89751963
  C         4.53769463     5.37049963    -1.85488963
  C         7.32389890     7.96275890    -3.42399213
  C         9.16748640     9.88974890    -0.29020963
  C         7.52458890     8.49394140     3.21643963
  C         4.65868713     5.69687963     2.24851963
  C         4.18268963     8.95978890     0.85629963
  C         4.21900963     6.76416963    -2.11310713
  C         6.76416963     9.16748640    -2.83536963
  C         7.96275890    10.47837140     0.26951963
  C         6.15685963     8.87852890     2.91186963
  C         3.83793963     6.58416963     1.43956213
  Tv       14.10875854     0.00000000     0.00000000
  Tv        0.00000000    14.10875854     0.00000000
  Tv        0.00000000     0.00000000    14.10875854
