# Supplementary material for: Benchmark Data Set of Crystalline Organic Semiconductors
Source: J Chem Theory Comput. 2023 Nov 16;19(22):8481–90. doi: 10.1021/acs.jctc.3c00861 (PMC10688188; doi:10.1021/acs.jctc.3c00861)
Supplement: Supplementary file 1 — ct3c00861_si_001.zip [file ct3c00861_si_001.zip › C60_cryst/molec.xyz]

60 
C60 molec (CAM-B3LYPa3p), SG=m-5, CO=[12,pa=[1,2],pf="centroid",sa=[11,28],sf="centroid",oa=[5]]
  C         3.45467614     0.68963698    -0.00000000   `1    [2,7,25]
  C         3.45467614    -0.68963698    -0.00000000   `1    [1,8,26]
  C         2.58178216     0.72273515    -2.28526610   `1    [7,9,27]
  C         1.16941003     3.00800125    -1.41237212   `1    [10,13,28]
  C         1.16941003     3.00800125     1.41237212   `1    [11,19,29]
  C         2.58178216     0.72273515     2.28526610   `1    [12,25,30]
  C         3.00800125     1.41237212    -1.16941003   `1    [1,3,13]
  C         3.00800125    -1.41237212     1.16941003   `1    [2,14,30]
  C         2.58178216    -0.72273515    -2.28526610   `1    [3,15,26]
  C         0.72273515     2.28526610    -2.58178216   `1    [4,16,27]
  C        -0.00000000     3.45467614     0.68963698   `1    [5,17,28]
  C         1.41237212     1.16941003     3.00800125   `1    [6,18,29]
  C         2.28526610     2.58178216    -0.72273515   `1    [4,7,19]
  C         2.28526610    -2.58178216     0.72273515   `1    [8,20,52]
  C         1.41237212    -1.16941003    -3.00800125   `1    [9,21,53]
  C        -0.72273515     2.28526610    -2.58178216   `1    [10,22,54]
  C        -1.16941003     3.00800125     1.41237212   `1    [11,23,50]
  C         0.68963698     0.00000000     3.45467614   `1    [12,24,51]
  C         2.28526610     2.58178216     0.72273515   `1    [5,13,25]
  C         2.28526610    -2.58178216    -0.72273515   `1    [14,26,47]
  C         0.68963698    -0.00000000    -3.45467614   `1    [15,27,48]
  C        -1.16941003     3.00800125    -1.41237212   `1    [16,28,44]
  C        -0.72273515     2.28526610     2.58178216   `1    [17,29,45]
  C         1.41237212    -1.16941003     3.00800125   `1    [18,30,46]
  C         3.00800125     1.41237212     1.16941003   `1    [1,6,19]
  C         3.00800125    -1.41237212    -1.16941003   `1    [2,9,20]
  C         1.41237212     1.16941003    -3.00800125   `1    [3,10,21]
  C        -0.00000000     3.45467614    -0.68963698   `1    [4,11,22]
  C         0.72273515     2.28526610     2.58178216   `1    [5,12,23]
  C         2.58178216    -0.72273515     2.28526610   `1    [6,8,24]
  C        -3.45467614    -0.68963698    -0.00000000   `1    [32,37,55]
  C        -3.45467614     0.68963698    -0.00000000   `1    [31,38,56]
  C        -2.58178216    -0.72273515     2.28526610   `1    [37,39,57]
  C        -1.16941003    -3.00800125     1.41237212   `1    [40,43,58]
  C        -1.16941003    -3.00800125    -1.41237212   `1    [41,49,59]
  C        -2.58178216    -0.72273515    -2.28526610   `1    [42,55,60]
  C        -3.00800125    -1.41237212     1.16941003   `1    [31,33,43]
  C        -3.00800125     1.41237212    -1.16941003   `1    [32,44,60]
  C        -2.58178216     0.72273515     2.28526610   `1    [33,45,56]
  C        -0.72273515    -2.28526610     2.58178216   `1    [34,46,57]
  C        -0.00000000    -3.45467614    -0.68963698   `1    [35,47,58]
  C        -1.41237212    -1.16941003    -3.00800125   `1    [36,48,59]
  C        -2.28526610    -2.58178216     0.72273515   `1    [34,37,49]
  C        -2.28526610     2.58178216    -0.72273515   `1    [22,38,50]
  C        -1.41237212     1.16941003     3.00800125   `1    [23,39,51]
  C         0.72273515    -2.28526610     2.58178216   `1    [24,40,52]
  C         1.16941003    -3.00800125    -1.41237212   `1    [20,41,53]
  C        -0.68963698     0.00000000    -3.45467614   `1    [21,42,54]
  C        -2.28526610    -2.58178216    -0.72273515   `1    [35,43,55]
  C        -2.28526610     2.58178216     0.72273515   `1    [17,44,56]
  C        -0.68963698    -0.00000000     3.45467614   `1    [18,45,57]
  C         1.16941003    -3.00800125     1.41237212   `1    [14,46,58]
  C         0.72273515    -2.28526610    -2.58178216   `1    [15,47,59]
  C        -1.41237212     1.16941003    -3.00800125   `1    [16,48,60]
  C        -3.00800125    -1.41237212    -1.16941003   `1    [31,36,49]
  C        -3.00800125     1.41237212     1.16941003   `1    [32,39,50]
  C        -1.41237212    -1.16941003     3.00800125   `1    [33,40,51]
  C        -0.00000000    -3.45467614     0.68963698   `1    [34,41,52]
  C        -0.72273515    -2.28526610    -2.58178216   `1    [35,42,53]
  C        -2.58178216     0.72273515    -2.28526610   `1    [36,38,54]
