# Supplementary material for: Benchmark Data Set of Crystalline Organic Semiconductors
Source: J Chem Theory Comput. 2023 Nov 16;19(22):8481–90. doi: 10.1021/acs.jctc.3c00861 (PMC10688188; doi:10.1021/acs.jctc.3c00861)
Supplement: Supplementary file 1 — ct3c00861_si_001.zip [file ct3c00861_si_001.zip › carbazole_cryst/cryst.xyz]

91 
carbazole cryst (PBE-D3paw900), SG=Pnma, nm=4
  C         1.80246912     2.25180015    -1.12695430
  C         1.34083912     1.30683015    -0.21209430
  C         0.68452662     1.68822015     0.97306430
  C         0.48256662     3.03155015     1.27958430
  C         0.94110412     4.00645015     0.38353930
  C         1.59120912     3.59920015    -0.82149680
  H         2.31821162     1.95849015    -2.04045930
  H         1.48730162     0.24821015    -0.42501680
  H         0.32701912     0.92457015     1.66276680
  H        -0.01999912     3.31286015     2.20345930
  C         1.80246912     7.21068015    -1.12695430
  C         1.34083912     8.15565015    -0.21209430
  C         0.68452662     7.77426015     0.97306430
  C         0.48256662     6.43093015     1.27958430
  C         0.94110412     5.45603015     0.38353930
  C         1.59120912     5.86328015    -0.82149680
  H         2.31821162     7.50399015    -2.04045930
  H         1.48730162     9.21427015    -0.42501680
  H         0.32701912     8.53791015     1.66276680
  H        -0.01999912     6.14962015     2.20345930
  N         1.95267912     4.73124015    -1.53041430
  H         2.51624412     4.73124015    -2.37567680
  C         5.59745736     7.21068015     3.94938789
  C         5.13582736     8.15565015     3.03452789
  C         4.47951486     7.77426015     1.84936930
  C         4.27755486     6.43093015     1.54284930
  C         4.73609236     5.45603015     2.43889430
  C         5.38619736     5.86328015     3.64393039
  H         6.11319986     7.50399015     4.86289289
  H         5.28228986     9.21427015     3.24745039
  H         4.12200736     8.53791015     1.15966680
  H         3.77498912     6.14962015     0.61897430
  C         5.59745736     2.25180015     3.94938789
  C         5.13582736     1.30683015     3.03452789
  C         4.47951486     1.68822015     1.84936930
  C         4.27755486     3.03155015     1.54284930
  C         4.73609236     4.00645015     2.43889430
  C         5.38619736     3.59920015     3.64393039
  H         6.11319986     1.95849015     4.86289289
  H         5.28228986     0.24821015     3.24745039
  H         4.12200736     0.92457015     1.15966680
  H         3.77498912     3.31286015     0.61897430
  N         5.74766736     4.73124015     4.35284789
  H         6.31123236     4.73124015     5.19811039
  C         5.78750736    11.71428046     1.12695430
  C         6.24913736    10.76931046     0.21209430
  C         6.90544986    11.15070046    -0.97306430
  C         7.10740986    12.49403046    -1.27958430
  C         6.64887236    13.46893046    -0.38353930
  C         5.99876736    13.06168046     0.82149680
  H         5.27176486    11.42097046     2.04045930
  H         6.10267486     9.71069046     0.42501680
  H         7.26295736    10.38705046    -1.66276680
  H         7.60997560    12.77534046    -2.20345930
  C         5.78750736    16.67316046     1.12695430
  C         6.24913736    17.61813046     0.21209430
  C         6.90544986    17.23674046    -0.97306430
  C         7.10740986    15.89341046    -1.27958430
  C         6.64887236    14.91851046    -0.38353930
  C         5.99876736    15.32576046     0.82149680
  H         5.27176486    16.96647046     2.04045930
  H         6.10267486    18.67675046     0.42501680
  H         7.26295736    18.00039046    -1.66276680
  H         7.60997560    15.61210046    -2.20345930
  N         5.63729736    14.19372046     1.53041430
  H         5.07373236    14.19372046     2.37567680
  C         1.99251912    16.67316046     1.69547930
  C         2.45414912    17.61813046     2.61033930
  C         3.11046162    17.23674046     3.79549789
  C         3.31242162    15.89341046     4.10201789
  C         2.85388412    14.91851046     3.20597289
  C         2.20377912    15.32576046     2.00093680
  H         1.47677662    16.96647046     0.78197430
  H         2.30768662    18.67675046     2.39741680
  H         3.46796912    18.00039046     4.48520039
  H         3.81498736    15.61210046     5.02589289
  C         1.99251912    11.71428046     1.69547930
  C         2.45414912    10.76931046     2.61033930
  C         3.11046162    11.15070046     3.79549789
  C         3.31242162    12.49403046     4.10201789
  C         2.85388412    13.46893046     3.20597289
  C         2.20377912    13.06168046     2.00093680
  H         1.47677662    11.42097046     0.78197430
  H         2.30768662     9.71069046     2.39741680
  H         3.46796912    10.38705046     4.48520039
  H         3.81498736    12.77534046     5.02589289
  N         1.84230912    14.19372046     1.29201930
  H         1.27874412    14.19372046     0.44675680
  Tv        7.58997648     0.00000000     0.00000000
  Tv        0.00000000    18.92496061     0.00000000
  Tv        0.00000000     0.00000000     5.64486719
