# Supplementary material for: Benchmark Data Set of Crystalline Organic Semiconductors
Source: J Chem Theory Comput. 2023 Nov 16;19(22):8481–90. doi: 10.1021/acs.jctc.3c00861 (PMC10688188; doi:10.1021/acs.jctc.3c00861)
Supplement: Supplementary file 1 — ct3c00861_si_001.zip [file ct3c00861_si_001.zip › carbazole_cryst/molec.xyz]

22 
carbazole molec (CAM-B3LYPa3p), SG=mm2y, CO=[oa=[1]]
  C         2.46497600     1.25564241     0.00000000   `1    [2,6,7]
  C         3.40342300     0.24287341     0.00000000   `1    [1,3,8]
  C         3.02253300    -1.10037159     0.00000000   `1    [2,4,9]
  C         1.68812000    -1.45391159     0.00000000   `1    [3,5,10]
  C         0.72304100    -0.45394859     0.00000000   `2    [4,6,15]
  C         1.12541600     0.89340741     0.00000000   `3    [1,5,21]
  H         2.76704800     2.29497241     0.00000000   `4    [1]
  H         4.45538300     0.49620941     0.00000000   `4    [2]
  H         3.78338600    -1.86900059     0.00000000   `4    [3]
  H         1.39853600    -2.49692959     0.00000000   `4    [4]
  C        -2.46497600     1.25564241     0.00000000   `1    [12,16,17]
  C        -3.40342300     0.24287341     0.00000000   `1    [11,13,18]
  C        -3.02253300    -1.10037159     0.00000000   `1    [12,14,19]
  C        -1.68812000    -1.45391159     0.00000000   `1    [13,15,20]
  C        -0.72304100    -0.45394859     0.00000000   `2    [5,14,16]
  C        -1.12541600     0.89340741     0.00000000   `3    [11,15,21]
  H        -2.76704800     2.29497241     0.00000000   `4    [11]
  H        -4.45538300     0.49620941     0.00000000   `4    [12]
  H        -3.78338600    -1.86900059     0.00000000   `4    [13]
  H        -1.39853600    -2.49692959     0.00000000   `4    [14]
  N         0.00000000     1.68967941     0.00000000   `5    [6,16,22]
  H         0.00000000     2.69243441     0.00000000   `6    [21]
