# Supplementary material for: Benchmark Data Set of Crystalline Organic Semiconductors
Source: J Chem Theory Comput. 2023 Nov 16;19(22):8481–90. doi: 10.1021/acs.jctc.3c00861 (PMC10688188; doi:10.1021/acs.jctc.3c00861)
Supplement: Supplementary file 1 — ct3c00861_si_001.zip [file ct3c00861_si_001.zip › carbazoleNO2b_cryst/cryst.xyz]

99 
carbazoleNO2b cryst (PBE-D3paw900), SG=P21/n, nm=4
  C         6.72358187    -0.51409035    -3.39163754
  C         7.10751687     0.30407035    -4.45339754
  C         6.34471937     1.42585035    -4.82638254
  C         5.15970026     1.74363035    -4.16187254
  C         4.74083276     0.92490035    -3.10683754
  C         5.54272026    -0.18545035    -2.72760254
  H         7.31268187    -1.37798035    -3.08900254
  H         8.01275937     0.05881035    -5.00664254
  H         6.68630937     2.06295035    -5.64247254
  H         4.57862526     2.61535035    -4.45664754
  C         2.83452526    -0.40809035    -0.30310754
  C         1.70508526     0.41865035    -0.21422754
  C         1.51269526     1.45852035    -1.11838254
  C         2.46449526     1.72661035    -2.11369754
  C         3.60521526     0.93502035    -2.20779754
  C         3.79506276    -0.16679535    -1.30668754
  N         2.98967635    -1.49147035     0.62162254
  O         4.04902135    -2.16222035     0.53429754
  O         2.09402385    -1.73387035     1.45142754
  H         0.99205385     0.21989035     0.58188754
  H         0.61254526     2.06827535    -1.05305254
  H         2.29959026     2.54645035    -2.81306254
  N         4.94788026    -0.81558035    -1.64005254
  H         5.32859526    -1.62867035    -1.15591254
  C         3.79575635     0.51409035     3.39163754
  C         3.41182135    -0.30407035     4.45339754
  C         4.17461885    -1.42585035     4.82638254
  C         5.35963796    -1.74363035     4.16187254
  C         5.77850546    -0.92490035     3.10683754
  C         4.97661796     0.18545035     2.72760254
  H         3.20665635     1.37798035     3.08900254
  H         2.50657885    -0.05881035     5.00664254
  H         3.83302885    -2.06295035     5.64247254
  H         5.94071296    -2.61535035     4.45664754
  C         7.68481296     0.40809035     0.30310754
  C         8.81425296    -0.41865035     0.21422754
  C         9.00664296    -1.45852035     1.11838254
  C         8.05484296    -1.72661035     2.11369754
  C         6.91412296    -0.93502035     2.20779754
  C         6.72427546     0.16679535     1.30668754
  N         7.52966187     1.49147035    -0.62162254
  O         6.47031687     2.16222035    -0.53429754
  O         8.42531437     1.73387035    -1.45142754
  H         9.52728437    -0.21989035    -0.58188754
  H         9.90679296    -2.06827535     1.05305254
  H         8.21974796    -2.54645035     2.81306254
  N         5.57145796     0.81558035     1.64005254
  H         5.19074296     1.62867035     1.15591254
  C        10.62206457     3.14676105     5.23692754
  C        11.00599957     2.32860035     4.17516754
  C        10.24320207     1.20682035     3.80218254
  C         9.05818296     0.88904035     4.46669254
  C         8.63931546     1.70777035     5.52172754
  C         9.44120296     2.81812105     5.90096254
  H        11.21116457     4.01065105     5.53956254
  H        11.91124207     2.57386035     3.62192254
  H        10.58479207     0.56972035     2.98609254
  H         8.47710796     0.01732035     4.17191754
  C         6.73300796     3.04076105     8.32545754
  C         5.60356796     2.21402035     8.41433754
  C         5.41117796     1.17415035     7.51018254
  C         6.36297796     0.90606035     6.51486754
  C         7.50369796     1.69765035     6.42076754
  C         7.69354546     2.79946605     7.32187754
  N         6.88815904     4.12414105     9.25018762
  O         7.94750404     4.79489105     9.16286262
  O         5.99250654     4.36654105    10.07999262
  H         4.89053654     2.41278035     9.21045262
  H         4.51102796     0.56439535     7.57551254
  H         6.19807296     0.08622035     5.81550254
  N         8.84636296     3.44825105     6.98851254
  H         9.22707796     4.26134105     7.47265254
  C         7.69423904     2.11858035    12.02020262
  C         7.31030404     2.93674105    13.08196262
  C         8.07310154     4.05852105    13.45494762
  C         9.25812065     4.37630105    12.79043762
  C         9.67698815     3.55757105    11.73540262
  C         8.87510065     2.44722035    11.35616762
  H         7.10513904     1.25469035    11.71756762
  H         6.40506154     2.69148105    13.63520762
  H         7.73151154     4.69562105    14.27103762
  H         9.83919565     5.24802105    13.08521262
  C        11.58329565     2.22458035     8.93167262
  C        12.71273565     3.05132105     8.84279262
  C        12.90512565     4.09119105     9.74694762
  C        11.95332565     4.35928105    10.74226262
  C        10.81260565     3.56769105    10.83636262
  C        10.62275815     2.46587535     9.93525262
  N        11.42814457     1.14120035     8.00694254
  O        10.36879957     0.47045035     8.09426754
  O        12.32379707     0.89880035     7.17713754
  H        13.42576707     2.85256105     8.04667754
  H        13.80527565     4.70094605     9.68161762
  H        12.11823065     5.17912105    11.44162762
  N         9.46994065     1.81709035    10.26861762
  H         9.08922565     1.00400035     9.78447762
  Tv       10.51933822     0.00000000     0.00000000
  Tv        0.00000000     5.26534140     0.00000000
  Tv       -2.72237283     0.00000000    17.25713016
