# Supplementary material for: Benchmark Data Set of Crystalline Organic Semiconductors
Source: J Chem Theory Comput. 2023 Nov 16;19(22):8481–90. doi: 10.1021/acs.jctc.3c00861 (PMC10688188; doi:10.1021/acs.jctc.3c00861)
Supplement: Supplementary file 1 — ct3c00861_si_001.zip [file ct3c00861_si_001.zip › carbazoleNO2b_cryst/molec.xyz]

24 
carbazoleNO2b molec (CAM-B3LYPa3p), SG=m, CO=[oa=[1]]
  C         2.50836179     1.44895583     0.00000000   `1    [2,6,7]
  C         3.61057177     0.61780266     0.00000000   `1    [1,3,8]
  C         3.47435884    -0.77205169     0.00000000   `1    [2,4,9]
  C         2.22544735    -1.35875767     0.00000000   `1    [3,5,10]
  C         1.10068271    -0.54260870     0.00000000   `2    [4,6,15]
  C         1.25699942     0.85182037     0.00000000   `3    [1,5,23]
  H         2.61862497     2.52510093     0.00000000   `4    [1]
  H         4.60101587     1.05299530     0.00000000   `4    [2]
  H         4.35999214    -1.39254886     0.00000000   `4    [3]
  H         2.12648351    -2.43651464     0.00000000   `4    [4]
  C        -2.34155136     0.54838725     0.00000000   `3    [12,16,17]
  C        -3.09494208    -0.61358792     0.00000000   `1    [11,13,20]
  C        -2.47439892    -1.85109217     0.00000000   `1    [12,14,21]
  C        -1.08992337    -1.94641830     0.00000000   `1    [13,15,22]
  C        -0.32335206    -0.79608227     0.00000000   `2    [5,14,16]
  C        -0.94985655     0.47197718     0.00000000   `3    [11,15,23]
  N        -3.01056471     1.83154837     0.00000000   `5    [11,18,19]
  O        -2.30529733     2.83206452     0.00000000   `6    [17]
  O        -4.22108456     1.86005799     0.00000000   `6    [17]
  H        -4.17078070    -0.52584251     0.00000000   `4    [12]
  H        -3.07820460    -2.74723145     0.00000000   `4    [13]
  H        -0.61408001    -2.91857312     0.00000000   `4    [14]
  N         0.00582367     1.44003282     0.00000000   `7    [6,16,24]
  H        -0.21432578     2.42056609     0.00000000   `8    [23]
