# Supplementary material for: Benchmark Data Set of Crystalline Organic Semiconductors
Source: J Chem Theory Comput. 2023 Nov 16;19(22):8481–90. doi: 10.1021/acs.jctc.3c00861 (PMC10688188; doi:10.1021/acs.jctc.3c00861)
Supplement: Supplementary file 1 — ct3c00861_si_001.zip [file ct3c00861_si_001.zip › chrysene_cryst/cryst.xyz]

123 
chrysene cryst (PBE-D3paw900), SG=C12/n1, nm=4
  C         0.33515785    -0.53924284    -0.31937199
  C         1.77696353    -0.50939784    -0.45985324
  C         2.50893409    -1.53707284    -1.10335869
  C         3.88474461    -1.46526784    -1.23262615
  C         4.59491150    -0.36075784    -0.72110952
  C         3.91123630     0.65832716    -0.08787916
  C         2.50391152     0.60954216     0.05414682
  C         1.79769948     1.66144034     0.70253439
  C         0.43607268     1.62729034     0.82567888
  C        -0.33515785     0.53924284     0.31937199
  C        -1.77696353     0.50939784     0.45985324
  C        -2.50893409     1.53707284     1.10335869
  C        -3.88474461     1.46526784     1.23262615
  C        -4.59491150     0.36075784     0.72110952
  C        -3.91123630    -0.65832716     0.08787916
  C        -2.50391152    -0.60954216    -0.05414682
  C        -1.79769948    -1.66144034    -0.70253439
  C        -0.43607268    -1.62729034    -0.82567888
  H         1.99482888    -2.40470284    -1.51113628
  H         4.41743052    -2.26782284    -1.74284246
  H         5.67929581    -0.32387284    -0.82028609
  H         4.44121402     1.52135284     0.31719205
  H         2.36129731     2.50587852     1.09893664
  H        -0.06311818     2.45347784     1.32417069
  H        -1.99482888     2.40470284     1.51113628
  H        -4.41743052     2.26782284     1.74284246
  H        -5.67929581     0.32387284     0.82028609
  H        -4.44121402    -1.52135284    -0.31719205
  H        -2.36129731    -2.50587852    -1.09893664
  H         0.06311818    -2.45347784    -1.32417069
  C        -0.84258230     2.50339284     4.39944002
  C        -2.28438798     2.53323784     4.53992127
  C        -3.01635854     1.50556284     5.18342672
  C        -4.39216906     1.57736784     5.31269418
  C        -5.10233595     2.68187784     4.80117755
  C        -4.41866074     3.70096284     4.16794720
  C        -3.01133597     3.65217784     4.02592122
  C        -2.30512393     4.70407602     3.37753365
  C        -0.94349713     4.66992602     3.25438915
  C        -0.17226660     3.58187852     3.76069605
  C         1.26953908     3.55203352     3.62021480
  C         2.00150964     4.57970852     2.97670935
  C         3.37732016     4.50790352     2.84744189
  C         4.08748705     3.40339352     3.35895852
  C         3.40381185     2.38430852     3.99218888
  C         1.99648707     2.43309352     4.13421485
  C         1.29027503     1.38119534     4.78260242
  C        -0.07135177     1.41534534     4.90574692
  H        -2.50225333     0.63793284     5.59120432
  H        -4.92485497     0.77481284     5.82291049
  H        -6.18672026     2.71876284     4.90035413
  H        -4.94863847     4.56398852     3.76287599
  H        -2.86872176     5.54851420     2.98113140
  H        -0.44430627     5.49611352     2.75589734
  H         1.48740443     5.44733852     2.56893176
  H         3.91000607     5.31045852     2.33722558
  H         5.17187136     3.36650852     3.25978195
  H         3.93378957     1.52128284     4.39726009
  H         1.85387286     0.53675716     5.17900468
  H        -0.57054263     0.58915784     5.40423873
  C        11.66881032     2.50339284    -0.31937199
  C        13.11061600     2.53323784    -0.45985324
  C        13.84258656     1.50556284    -1.10335869
  C        15.21839709     1.57736784    -1.23262615
  C        15.92856398     2.68187784    -0.72110952
  C        15.24488877     3.70096284    -0.08787916
  C        13.83756399     3.65217784     0.05414682
  C        13.13135195     4.70407602     0.70253439
  C        11.76972515     4.66992602     0.82567888
  C        10.99849462     3.58187852     0.31937199
  C         9.55668894     3.55203352     0.45985324
  C         8.82471838     4.57970852     1.10335869
  C         7.44890786     4.50790352     1.23262615
  C         6.73874097     3.40339352     0.72110952
  C         7.42241618     2.38430852     0.08787916
  C         8.82974095     2.43309352    -0.05414682
  C         9.53595299     1.38119534    -0.70253439
  C        10.89757979     1.41534534    -0.82567888
  H        13.32848135     0.63793284    -1.51113628
  H        15.75108299     0.77481284    -1.74284246
  H        17.01294828     2.71876284    -0.82028609
  H        15.77486649     4.56398852     0.31719205
  H        13.69494979     5.54851420     1.09893664
  H        11.27053429     5.49611352     1.32417069
  H         9.33882359     5.44733852     1.51113628
  H         6.91622195     5.31045852     1.74284246
  H         5.65435667     3.36650852     0.82028609
  H         6.89243845     1.52128284    -0.31719205
  H         8.97235516     0.53675716    -1.09893664
  H        11.39677065     0.58915784    -1.32417069
  C        10.49107017    -0.53924284     4.39944002
  C         9.04926449    -0.50939784     4.53992127
  C         8.31729393    -1.53707284     5.18342672
  C         6.94148341    -1.46526784     5.31269418
  C         6.23131652    -0.36075784     4.80117755
  C         6.91499173     0.65832716     4.16794720
  C         8.32231650     0.60954216     4.02592122
  C         9.02852854     1.66144034     3.37753365
  C        10.39015534     1.62729034     3.25438915
  C        11.16138587     0.53924284     3.76069605
  C        12.60319155     0.50939784     3.62021480
  C        13.33516211     1.53707284     2.97670935
  C        14.71097264     1.46526784     2.84744189
  C        15.42113953     0.36075784     3.35895852
  C        14.73746432    -0.65832716     3.99218888
  C        13.33013954    -0.60954216     4.13421485
  C        12.62392750    -1.66144034     4.78260242
  C        11.26230070    -1.62729034     4.90574692
  H         8.83139914    -2.40470284     5.59120432
  H         6.40879750    -2.26782284     5.82291049
  H         5.14693222    -0.32387284     4.90035413
  H         6.38501400     1.52135284     3.76287599
  H         8.46493071     2.50587852     2.98113140
  H        10.88934620     2.45347784     2.75589734
  H        12.82105690     2.40470284     2.56893176
  H        15.24365854     2.26782284     2.33722558
  H        16.50552383     0.32387284     3.25978195
  H        15.26744205    -1.52135284     4.39726009
  H        13.18752534    -2.50587852     5.17900468
  H        10.76310984    -2.45347784     5.40423873
  Tv       22.66730494     0.00000000     0.00000000
  Tv        0.00000000     6.08527136     0.00000000
  Tv       -1.01484890     0.00000000     8.16013608
