# Supplementary material for: Benchmark Data Set of Crystalline Organic Semiconductors
Source: J Chem Theory Comput. 2023 Nov 16;19(22):8481–90. doi: 10.1021/acs.jctc.3c00861 (PMC10688188; doi:10.1021/acs.jctc.3c00861)
Supplement: Supplementary file 1 — ct3c00861_si_001.zip [file ct3c00861_si_001.zip › chrysene_cryst/molec.xyz]

30 
chrysene molec (CAM-B3LYPa3p), SG=2/m, CO=[oa=[1]]
  C         0.42909661     0.55251942     0.00000000   `1    [2,10,18]
  C         1.86113638     0.35448540     0.00000000   `1    [1,3,7]
  C         2.78516158     1.41922244     0.00000000   `2    [2,4,19]
  C         4.13452430     1.19283653     0.00000000   `2    [3,5,20]
  C         4.63648531    -0.11495732     0.00000000   `2    [4,6,21]
  C         3.76734429    -1.16835532     0.00000000   `2    [5,7,22]
  C         2.37560381    -0.95885684     0.00000000   `1    [2,6,8]
  C         1.47176378    -2.05545294     0.00000000   `2    [7,9,23]
  C         0.13650730    -1.86102359     0.00000000   `2    [8,10,24]
  C        -0.42909661    -0.55251942     0.00000000   `1    [1,9,11]
  C        -1.86113638    -0.35448540     0.00000000   `1    [10,12,16]
  C        -2.78516158    -1.41922244     0.00000000   `2    [11,13,25]
  C        -4.13452430    -1.19283653     0.00000000   `2    [12,14,26]
  C        -4.63648531     0.11495732     0.00000000   `2    [13,15,27]
  C        -3.76734429     1.16835532     0.00000000   `2    [14,16,28]
  C        -2.37560381     0.95885684     0.00000000   `1    [11,15,17]
  C        -1.47176378     2.05545294     0.00000000   `2    [16,18,29]
  C        -0.13650730     1.86102359     0.00000000   `2    [1,17,30]
  H         2.43604058     2.44046860     0.00000000   `3    [3]
  H         4.81841877     2.03135734     0.00000000   `3    [4]
  H         5.70479341    -0.28569685     0.00000000   `3    [5]
  H         4.13771215    -2.18606730     0.00000000   `3    [6]
  H         1.87688663    -3.05969481     0.00000000   `3    [8]
  H        -0.51231352    -2.72310978     0.00000000   `3    [9]
  H        -2.43604058    -2.44046860     0.00000000   `3    [12]
  H        -4.81841877    -2.03135734     0.00000000   `3    [13]
  H        -5.70479341     0.28569685     0.00000000   `3    [14]
  H        -4.13771215     2.18606730     0.00000000   `3    [15]
  H        -1.87688663     3.05969481     0.00000000   `3    [17]
  H         0.51231352     2.72310978     0.00000000   `3    [18]
