# Supplementary material for: Benchmark Data Set of Crystalline Organic Semiconductors
Source: J Chem Theory Comput. 2023 Nov 16;19(22):8481–90. doi: 10.1021/acs.jctc.3c00861 (PMC10688188; doi:10.1021/acs.jctc.3c00861)
Supplement: Supplementary file 1 — ct3c00861_si_001.zip [file ct3c00861_si_001.zip › coronene_cryst/cryst.xyz]

75 
coronene cryst (PBE-D3paw900), SG=P21/n, nm=2
  C         1.37144481     0.38071706    -0.08873064
  C         0.52894456     0.96859456     0.89912314
  C        -0.84054481     0.58517706     0.99091063
  C        -1.37144481    -0.38071706     0.08873064
  C        -0.52894456    -0.96859456    -0.89912313
  C         0.84054481    -0.58517706    -0.99091064
  C         2.74133481     0.75814956    -0.17264563
  C         1.05424706     1.94411706     1.79191563
  C        -1.67787481     1.16643206     1.98442313
  C        -2.74133481    -0.75814956     0.17264563
  C        -1.05424706    -1.94411706    -1.79191563
  C         1.67787481    -1.16643206    -1.98442313
  C         3.55343481     0.16833206    -1.18099314
  C         3.24368706     1.71452706     0.75242314
  C         2.42875456     2.29696206     1.69343313
  C         0.19173706     2.51931869     2.76369063
  C        -1.12491481     2.13759956     2.86203314
  C        -3.03882231     0.76115956     2.05514064
  C        -3.55343481    -0.16833206     1.18099313
  C        -3.24368706    -1.71452706    -0.75242313
  C        -2.42875456    -2.29696206    -1.69343314
  C        -0.19173706    -2.51931869    -2.76369063
  C         1.12491481    -2.13759956    -2.86203314
  C         3.03882231    -0.76115956    -2.05514064
  H         4.60318481     0.46011706    -1.24579063
  H         4.29854456     1.98364456     0.70381064
  H         2.82660456     3.03987369     2.38650563
  H         0.59445206     3.27064619     3.44088813
  H        -1.76853481     2.59325619     3.61480814
  H        -3.67374481     1.22010206     2.81558313
  H        -4.60318481    -0.46011706     1.24579064
  H        -4.29854456    -1.98364456    -0.70381064
  H        -2.82660456    -3.03987369    -2.38650563
  H        -0.59445206    -3.27064619    -3.44088813
  H         1.76853481    -2.59325619    -3.61480813
  H         3.67374481    -1.22010206    -2.81558314
  C         1.40625931     2.72320119     7.47401691
  C         2.24875956     3.31107869     6.48616313
  C         3.61824892     2.92766119     6.39437564
  C         4.14914892     1.96176706     7.29655563
  C         3.30664867     1.37388956     8.28440940
  C         1.93715931     1.75730706     8.37619691
  C         0.03636931     3.10063369     7.55793190
  C         1.72345706     4.28660119     5.59337064
  C         4.45557892     3.50891619     5.40086314
  C         5.51903892     1.58433456     7.21264063
  C         3.83195117     0.39836706     9.17720190
  C         1.09982931     1.17605206     9.36970941
  C        -0.77573069     2.51081619     8.56627941
  C        -0.46598294     4.05701119     6.63286313
  C         0.34894956     4.63944619     5.69185313
  C         2.58596706     4.86180281     4.62159564
  C         3.90261892     4.48008369     4.52325313
  C         5.81652642     3.10364369     5.33014563
  C         6.33113892     2.17415206     6.20429314
  C         6.02139117     0.62795706     8.13770940
  C         5.20645867     0.04552206     9.07871941
  C         2.96944117    -0.17683456    10.14897690
  C         1.65278931     0.20488456    10.24731941
  C        -0.26111819     1.58132456     9.44042691
  H        -1.82548069     2.80260119     8.63107690
  H        -1.52084044     4.32612869     6.68147564
  H        -0.04890044     5.38235781     4.99878063
  H         2.18325206     5.61313031     3.94439814
  H         4.54623892     4.93574031     3.77047813
  H         6.45144892     3.56258619     4.56970314
  H         7.38088892     1.88236706     6.13949564
  H         7.07624867     0.35883956     8.08909690
  H         5.60430867    -0.69738956     9.77179190
  H         3.37215617    -0.92816206    10.82617440
  H         1.00916931    -0.25077206    11.00009440
  H        -0.89604069     1.12238206    10.20086941
  Tv        9.96054373     0.00000000     0.00000000
  Tv        0.00000000     4.68496825     0.00000000
  Tv       -4.40513550     0.00000000    14.77057254
