# Supplementary material for: Benchmark Data Set of Crystalline Organic Semiconductors
Source: J Chem Theory Comput. 2023 Nov 16;19(22):8481–90. doi: 10.1021/acs.jctc.3c00861 (PMC10688188; doi:10.1021/acs.jctc.3c00861)
Supplement: Supplementary file 1 — ct3c00861_si_001.zip [file ct3c00861_si_001.zip › coronene_cryst/molec.xyz]

36 
coronene molec (CAM-B3LYPa3p), SG=6/mmm, CO=[sa=[1],oa=[8]]
  C         1.42001728     0.00000000     0.00000000   `1    [2,6,7]
  C         0.71000864     1.22977104     0.00000000   `1    [1,3,8]
  C        -0.71000864     1.22977104     0.00000000   `1    [2,4,9]
  C        -1.42001728     0.00000000     0.00000000   `1    [3,5,10]
  C        -0.71000864    -1.22977104     0.00000000   `1    [4,6,11]
  C         0.71000864    -1.22977104     0.00000000   `1    [1,5,12]
  C         2.82447602     0.00000000     0.00000000   `1    [1,13,14]
  C         1.41223801     2.44606798     0.00000000   `1    [2,15,16]
  C        -1.41223801     2.44606798     0.00000000   `1    [3,17,18]
  C        -2.82447602     0.00000000     0.00000000   `1    [4,19,20]
  C        -1.41223801    -2.44606798     0.00000000   `1    [5,21,22]
  C         1.41223801    -2.44606798     0.00000000   `1    [6,23,24]
  C         3.50834398    -1.24134159     0.00000000   `2    [7,24,25]
  C         3.50834398     1.24134159     0.00000000   `2    [7,15,26]
  C         2.82920534     2.41764422     0.00000000   `2    [8,14,27]
  C         0.67913864     3.65898581     0.00000000   `2    [8,17,28]
  C        -0.67913864     3.65898581     0.00000000   `2    [9,16,29]
  C        -2.82920534     2.41764422     0.00000000   `2    [9,19,30]
  C        -3.50834398     1.24134159     0.00000000   `2    [10,18,31]
  C        -3.50834398    -1.24134159     0.00000000   `2    [10,21,32]
  C        -2.82920534    -2.41764422     0.00000000   `2    [11,20,33]
  C        -0.67913864    -3.65898581     0.00000000   `2    [11,23,34]
  C         0.67913864    -3.65898581     0.00000000   `2    [12,22,35]
  C         2.82920534    -2.41764422     0.00000000   `2    [12,13,36]
  H         4.59126493    -1.23706380     0.00000000   `3    [13]
  H         4.59126493     1.23706380     0.00000000   `3    [14]
  H         3.36696114     3.35762016     0.00000000   `3    [15]
  H         1.22430379     4.59468396     0.00000000   `3    [16]
  H        -1.22430379     4.59468396     0.00000000   `3    [17]
  H        -3.36696114     3.35762016     0.00000000   `3    [18]
  H        -4.59126493     1.23706380     0.00000000   `3    [19]
  H        -4.59126493    -1.23706380     0.00000000   `3    [20]
  H        -3.36696114    -3.35762016     0.00000000   `3    [21]
  H        -1.22430379    -4.59468396     0.00000000   `3    [22]
  H         1.22430379    -4.59468396     0.00000000   `3    [23]
  H         3.36696114    -3.35762016     0.00000000   `3    [24]
