# Supplementary material for: Benchmark Data Set of Crystalline Organic Semiconductors
Source: J Chem Theory Comput. 2023 Nov 16;19(22):8481–90. doi: 10.1021/acs.jctc.3c00861 (PMC10688188; doi:10.1021/acs.jctc.3c00861)
Supplement: Supplementary file 1 — ct3c00861_si_001.zip [file ct3c00861_si_001.zip › DATT_cryst/cryst.xyz]

99 
DATT cryst (PBE-D3paw900), SG=P21, nm=2
  S         6.52392832     3.05442087     0.31733717
  C         5.43319986     2.65689087     1.62827717
  C         5.67292986     2.86938087     2.96443717
  C         4.67330986     2.52521087     3.91621717
  C         4.84382986     2.79397087     5.28374217
  C         3.85541986     2.47847087     6.22400717
  C         4.00534986     2.77416087     7.61252217
  C         3.01630986     2.45059087     8.50950217
  C         1.82488986     1.80371087     8.07434217
  C         1.63819986     1.50982087     6.74639717
  C         2.63407986     1.83942087     5.77790717
  C         2.46170986     1.56612587     4.41673217
  C         3.43714986     1.90743087     3.46348217
  C         3.22198986     1.70510587     2.07557217
  C         4.17702986     2.10690087     1.15663217
  C         4.15823861     2.11853087    -0.27358217
  H         6.60421832     3.31943087     3.30864217
  H         5.76513986     3.27299087     5.61944717
  H         4.91822986     3.26947087     7.94676717
  H         3.15145986     2.68351587     9.56633717
  H         1.05871985     1.53174587     8.80011217
  H         0.72561986     1.01808087     6.41008717
  H         1.53840986     1.09133587     4.08151217
  H         2.27983986     1.27125087     1.73851717
  S         3.00379861     1.55395087    -1.44314217
  C         4.12884861     1.87911087    -2.74872217
  C         3.93174861     1.58649087    -4.07735717
  C         4.95397861     1.88980587    -5.02008217
  C         4.80693861     1.57686087    -6.38017217
  C         5.80260861     1.88136087    -7.31564217
  C         5.66084861     1.57063587    -8.70137217
  C         6.65086861     1.88899087    -9.59937717
  C         7.83587707     2.54597087    -9.16250217
  C         8.01418707     2.85962087    -7.83849717
  C         7.01548707     2.53627087    -6.87150717
  C         7.17094707     2.84128587    -5.51481217
  C         6.17873861     2.52961587    -4.56878217
  C         6.35084861     2.81509087    -3.18955717
  C         5.36182861     2.48152087    -2.27868217
  C         5.32829861     2.58856087    -0.85182217
  H         3.01463861     1.10964087    -4.42316217
  H         3.89317861     1.08541087    -6.71690217
  H         4.74715861     1.07166087    -9.02757217
  H         6.52710861     1.63753087   -10.65288217
  H         8.60445707     2.80835087    -9.88897217
  H         8.92165707     3.36338087    -7.50596217
  H         8.08518707     3.33445087    -5.18085217
  H         7.27601707     3.28348087    -2.85200717
  S        -0.32862986     6.78407913    -0.31733717
  C         0.76209861     6.38654913    -1.62827717
  C         0.52236861     6.59903913    -2.96443717
  C         1.52198861     6.25486913    -3.91621717
  C         1.35146861     6.52362913    -5.28374217
  C         2.33987861     6.20812913    -6.22400717
  C         2.18994861     6.50381913    -7.61252217
  C         3.17898861     6.18024913    -8.50950217
  C         4.37040861     5.53336913    -8.07434217
  C         4.55709861     5.23947913    -6.74639717
  C         3.56121861     5.56907913    -5.77790717
  C         3.73358861     5.29578413    -4.41673217
  C         2.75814861     5.63708913    -3.46348217
  C         2.97330861     5.43476413    -2.07557217
  C         2.01826861     5.83655913    -1.15663217
  C         2.03705986     5.84818913     0.27358217
  H        -0.40891985     7.04908913    -3.30864217
  H         0.43015861     7.00264913    -5.61944717
  H         1.27706861     6.99912913    -7.94676717
  H         3.04383861     6.41317413    -9.56633717
  H         5.13657861     5.26140413    -8.80011217
  H         5.46967861     4.74773913    -6.41008717
  H         4.65688861     4.82099413    -4.08151217
  H         3.91545861     5.00090913    -1.73851717
  S         3.19149986     5.28360913     1.44314217
  C         2.06644986     5.60876913     2.74872217
  C         2.26354986     5.31614913     4.07735717
  C         1.24131986     5.61946413     5.02008217
  C         1.38835986     5.30651913     6.38017217
  C         0.39268985     5.61101913     7.31564217
  C         0.53444985     5.30029413     8.70137217
  C        -0.45557015     5.61864913     9.59937717
  C        -1.64057861     6.27562913     9.16250217
  C        -1.81888861     6.58927913     7.83849717
  C        -0.82018860     6.26592913     6.87150717
  C        -0.97564861     6.57094413     5.51481217
  C         0.01655985     6.25927413     4.56878217
  C        -0.15555015     6.54474913     3.18955717
  C         0.83346986     6.21117913     2.27868217
  C         0.86699986     6.31821913     0.85182217
  H         3.18065986     4.83929913     4.42316217
  H         2.30211986     4.81506913     6.71690217
  H         1.44813985     4.80131913     9.02757217
  H        -0.33181015     5.36718913    10.65288217
  H        -2.40915861     6.53800913     9.88897217
  H        -2.72635861     7.09303913     7.50596217
  H        -1.88988861     7.06410913     5.18085217
  H        -1.08071860     7.01313913     2.85200717
  Tv        6.19529846     0.00000000     0.00000000
  Tv        0.00000000     7.45931651     0.00000000
  Tv       -1.19276875     0.00000000    20.74063435
