# Supplementary material for: Benchmark Data Set of Crystalline Organic Semiconductors
Source: J Chem Theory Comput. 2023 Nov 16;19(22):8481–90. doi: 10.1021/acs.jctc.3c00861 (PMC10688188; doi:10.1021/acs.jctc.3c00861)
Supplement: Supplementary file 1 — ct3c00861_si_001.zip [file ct3c00861_si_001.zip › DATT_cryst/molec.xyz]

48 
DATT molec (CAM-B3LYPa3p), SG=2/m, CO=[oa=[1]]
  S         0.43649461     2.05801804     0.00000000   `1    [2,40]
  C         1.97575103     1.21449714     0.00000000   `2    [1,3,15]
  C         3.20757274     1.78195674     0.00000000   `3    [2,4,17]
  C         4.36255451     0.95652279     0.00000000   `4    [3,5,13]
  C         5.64656406     1.49642241     0.00000000   `3    [4,6,18]
  C         6.77660039     0.69376904     0.00000000   `4    [5,7,11]
  C         8.09530531     1.23744452     0.00000000   `3    [6,8,19]
  C         9.18122357     0.42954250     0.00000000   `3    [7,9,20]
  C         9.02876227    -0.98509125     0.00000000   `3    [8,10,21]
  C         7.79550945    -1.54230587     0.00000000   `3    [9,11,22]
  C         6.62309894    -0.72921758     0.00000000   `4    [6,10,12]
  C         5.34831601    -1.27135374     0.00000000   `3    [11,13,23]
  C         4.20798083    -0.46906681     0.00000000   `4    [4,12,14]
  C         2.90562063    -1.02458411     0.00000000   `3    [13,15,24]
  C         1.80950127    -0.21359882     0.00000000   `4    [2,14,16]
  C         0.41124681    -0.53805480     0.00000000   `2    [15,25,40]
  H         3.33033941     2.85750292     0.00000000   `5    [3]
  H         5.76408105     2.57376276     0.00000000   `5    [5]
  H         8.20936116     2.31432954     0.00000000   `5    [7]
  H        10.17595882     0.85521603     0.00000000   `5    [8]
  H         9.90983088    -1.61307674     0.00000000   `5    [9]
  H         7.67661911    -2.61866506     0.00000000   `5    [10]
  H         5.23192179    -2.34880985     0.00000000   `5    [12]
  H         2.79329524    -2.10168997     0.00000000   `5    [14]
  S        -0.43649461    -2.05801804     0.00000000   `1    [16,26]
  C        -1.97575103    -1.21449714     0.00000000   `2    [25,27,39]
  C        -3.20757274    -1.78195674     0.00000000   `3    [26,28,41]
  C        -4.36255451    -0.95652279     0.00000000   `4    [27,29,37]
  C        -5.64656406    -1.49642241     0.00000000   `3    [28,30,42]
  C        -6.77660039    -0.69376904     0.00000000   `4    [29,31,35]
  C        -8.09530531    -1.23744452     0.00000000   `3    [30,32,43]
  C        -9.18122357    -0.42954250     0.00000000   `3    [31,33,44]
  C        -9.02876227     0.98509125     0.00000000   `3    [32,34,45]
  C        -7.79550945     1.54230587     0.00000000   `3    [33,35,46]
  C        -6.62309894     0.72921758     0.00000000   `4    [30,34,36]
  C        -5.34831601     1.27135374     0.00000000   `3    [35,37,47]
  C        -4.20798083     0.46906681     0.00000000   `4    [28,36,38]
  C        -2.90562063     1.02458411     0.00000000   `3    [37,39,48]
  C        -1.80950127     0.21359882     0.00000000   `4    [26,38,40]
  C        -0.41124681     0.53805480     0.00000000   `2    [1,16,39]
  H        -3.33033941    -2.85750292     0.00000000   `5    [27]
  H        -5.76408105    -2.57376276     0.00000000   `5    [29]
  H        -8.20936116    -2.31432954     0.00000000   `5    [31]
  H       -10.17595882    -0.85521603     0.00000000   `5    [32]
  H        -9.90983088     1.61307674     0.00000000   `5    [33]
  H        -7.67661911     2.61866506     0.00000000   `5    [34]
  H        -5.23192179     2.34880985     0.00000000   `5    [36]
  H        -2.79329524     2.10168997     0.00000000   `5    [38]
