# Supplementary material for: Benchmark Data Set of Crystalline Organic Semiconductors
Source: J Chem Theory Comput. 2023 Nov 16;19(22):8481–90. doi: 10.1021/acs.jctc.3c00861 (PMC10688188; doi:10.1021/acs.jctc.3c00861)
Supplement: Supplementary file 1 — ct3c00861_si_001.zip [file ct3c00861_si_001.zip › DBTTF_cryst/cryst.xyz]

55 
DBTTF cryst (PBE-D3paw900), SG=P21/c, nm=2
  S        -0.46310436    -0.45487087     2.10186905
  C         0.29972288     0.06735087     0.60582514
  S         1.90298571     0.75280087     0.78117719
  C         1.94328142     0.66754587     2.52411711
  C         3.00928782     1.15048087     3.28380765
  C         2.96568538     1.03408087     4.67437523
  C         1.86996902     0.43311087     5.29602475
  C         0.79751764    -0.04676087     4.54230672
  C         0.82890258     0.07912337     3.15271667
  S         0.46310436     0.45487087    -2.10186905
  C        -0.29972288    -0.06735087    -0.60582514
  S        -1.90298571    -0.75280087    -0.78117719
  C        -1.94328142    -0.66754587    -2.52411711
  C        -3.00928782    -1.15048087    -3.28380765
  C        -2.96568538    -1.03408087    -4.67437523
  C        -1.86996902    -0.43311087    -5.29602475
  C        -0.79751764     0.04676087    -4.54230672
  C        -0.82890258    -0.07912337    -3.15271667
  H         3.86136192     1.62159587     2.79571608
  H         3.78937398     1.42768587     5.27095621
  H         1.84155352     0.34066087     6.38054980
  H        -0.05275397    -0.52416087     5.02785829
  H        -3.86136192    -1.62159587    -2.79571608
  H        -3.78937398    -1.42768587    -5.27095621
  H        -1.84155352    -0.34066087    -6.38054980
  H         0.05275397     0.52416087    -5.02785829
  S        -2.39820819     1.48024587     4.49193067
  C        -3.16103543     2.00246761     5.98797458
  S        -4.76429825     2.68791761     5.81262253
  C        -4.80459397     2.60266261     4.06968261
  C        -5.87060036     3.08559761     3.30999207
  C        -5.82699793     2.96919761     1.91942449
  C        -4.73128157     2.36822761     1.29777497
  C        -3.65883018     1.88835587     2.05149300
  C        -3.69021512     2.01424011     3.44108305
  S        -3.32441691     2.38998761     8.69566877
  C        -2.56158967     1.86776587     7.19962486
  S        -0.95832684     1.18231587     7.37497691
  C        -0.91803113     1.26757087     9.11791683
  C         0.14797527     0.78463587     9.87760737
  C         0.10437283     0.90103587    11.26817495
  C        -0.99134352     1.50200587    11.88982447
  C        -2.06379491     1.98187761    11.13610644
  C        -2.03240997     1.85599337     9.74651639
  H        -6.72267447     3.55671261     3.79808364
  H        -6.65068653     3.36280261     1.32284351
  H        -4.70286607     2.27577761     0.21324992
  H        -2.80855858     1.41095587     1.56594143
  H         1.00004937     0.31352087     9.38951580
  H         0.92806143     0.50743087    11.86475593
  H        -1.01975903     1.59445587    12.97434952
  H        -2.91406652     2.45927761    11.62165801
  Tv       11.90728323     0.00000000     0.00000000
  Tv        0.00000000     3.87023348     0.00000000
  Tv       -5.72262510     0.00000000    13.18759944
