# Supplementary material for: Benchmark Data Set of Crystalline Organic Semiconductors
Source: J Chem Theory Comput. 2023 Nov 16;19(22):8481–90. doi: 10.1021/acs.jctc.3c00861 (PMC10688188; doi:10.1021/acs.jctc.3c00861)
Supplement: Supplementary file 1 — ct3c00861_si_001.zip [file ct3c00861_si_001.zip › DBTTF_cryst/molec.xyz]

26 
DBTTF molec-p (CAM-B3LYPa3p), SG=mmm, CO=[oa=[1]]
  S         1.61666500     1.48184600     0.00000000   `1    [2,9]
  C         0.66791200     0.00000000     0.00000000   `2    [1,3,11]
  S         1.61666500    -1.48184600     0.00000000   `1    [2,4]
  C         3.18060400    -0.69509200     0.00000000   `3    [3,5,9]
  C         4.37784100    -1.39150300     0.00000000   `4    [4,6,19]
  C         5.57266600    -0.69300100     0.00000000   `4    [5,7,20]
  C         5.57266600     0.69300100     0.00000000   `4    [6,8,21]
  C         4.37784100     1.39150300     0.00000000   `4    [7,9,22]
  C         3.18060400     0.69509200     0.00000000   `3    [1,4,8]
  S        -1.61666500    -1.48184600     0.00000000   `1    [11,18]
  C        -0.66791200     0.00000000     0.00000000   `2    [2,10,12]
  S        -1.61666500     1.48184600     0.00000000   `1    [11,13]
  C        -3.18060400     0.69509200     0.00000000   `3    [12,14,18]
  C        -4.37784100     1.39150300     0.00000000   `4    [13,15,23]
  C        -5.57266600     0.69300100     0.00000000   `4    [14,16,24]
  C        -5.57266600    -0.69300100     0.00000000   `4    [15,17,25]
  C        -4.37784100    -1.39150300     0.00000000   `4    [16,18,26]
  C        -3.18060400    -0.69509200     0.00000000   `3    [10,13,17]
  H         4.37627600    -2.47340700     0.00000000   `5    [5]
  H         6.50807700    -1.23558000     0.00000000   `5    [6]
  H         6.50807700     1.23558000     0.00000000   `5    [7]
  H         4.37627600     2.47340700     0.00000000   `5    [8]
  H        -4.37627600     2.47340700     0.00000000   `5    [14]
  H        -6.50807700     1.23558000     0.00000000   `5    [15]
  H        -6.50807700    -1.23558000     0.00000000   `5    [16]
  H        -4.37627600    -2.47340700     0.00000000   `5    [17]
