# Supplementary material for: Benchmark Data Set of Crystalline Organic Semiconductors
Source: J Chem Theory Comput. 2023 Nov 16;19(22):8481–90. doi: 10.1021/acs.jctc.3c00861 (PMC10688188; doi:10.1021/acs.jctc.3c00861)
Supplement: Supplementary file 1 — ct3c00861_si_001.zip [file ct3c00861_si_001.zip › dibenzoindigo_cryst/cryst.xyz]

87 
dibenzoindigo cryst (PBE-D3paw900), SG=P21/n, nm=2
  N         1.10925785     0.75413541     1.14710949
  H         1.35228935     0.43698291     2.08609707
  C         1.87665040     0.47747291     0.03744396
  C         1.47238498     1.39140041    -1.05428126
  C         0.47389722     2.27829791    -0.44954856
  C        -0.20778362     3.37440041    -0.93791523
  H        -0.02295157     3.73915291    -1.94882647
  C        -1.14460932     4.03448291    -0.10795628
  C        -1.86457842     5.17199541    -0.55762421
  C        -1.38887154     3.53220291     1.22415957
  C        -2.36748295     4.18386041     2.01926938
  C        -0.66547405     2.41570291     1.71776493
  H        -0.86354627     2.04089291     2.72037894
  C         0.26735522     1.82991541     0.89370653
  O         1.91253132     1.36108541    -2.22344767
  H        -1.67603636     5.53699291    -1.56775552
  C        -2.79209720     5.79358041     0.25064999
  H        -3.35137302     6.65387041    -0.11987959
  C        -3.04655594     5.28843541     1.54837514
  H        -3.79823325     5.76778791     2.17509036
  H        -2.59243403     3.76750791     3.00158595
  N         3.63203906    -0.75413541    -1.14710949
  H         3.38900755    -0.43698291    -2.08609707
  C         2.86464651    -0.47747291    -0.03744396
  C         3.26891193    -1.39140041     1.05428126
  C         4.26739969    -2.27829791     0.44954856
  C         4.94908052    -3.37440041     0.93791523
  H         4.76424848    -3.73915291     1.94882647
  C         5.88590623    -4.03448291     0.10795628
  C         6.60587533    -5.17199541     0.55762421
  C         6.13016845    -3.53220291    -1.22415957
  C         7.10877986    -4.18386041    -2.01926938
  C         5.40677096    -2.41570291    -1.71776493
  H         5.60484317    -2.04089291    -2.72037894
  C         4.47394168    -1.82991541    -0.89370653
  O         2.82876558    -1.36108541     2.22344767
  H         6.41733327    -5.53699291     1.56775552
  C         7.53339410    -5.79358041    -0.25064999
  H         8.09266992    -6.65387041     0.11987959
  C         7.78785284    -5.28843541    -1.54837514
  H         8.53953016    -5.76778791    -2.17509036
  H         7.33373093    -3.76750791    -3.00158595
  N         1.14732902    14.48318123     1.94636372
  H         0.90429752    14.16602873     1.00737614
  C         0.37993648    14.20651873     3.05602925
  C         0.78420189    15.12044623     4.14775448
  C         1.78268966    16.00734373     3.54302177
  C         2.46437049    17.10344623     4.03138845
  H         2.27953845    17.46819873     5.04229969
  C         3.40119620    17.76352873     3.20142949
  C         4.12116530    18.90104123     3.65109742
  C         3.64545842    17.26124873     1.86931364
  C         4.62406983    17.91290623     1.07420384
  C         2.92206093    16.14474873     1.37570828
  H         3.12013314    15.76993873     0.37309427
  C         1.98923165    15.55896123     2.19976668
  O         0.34405555    15.09013123     5.31692088
  H         3.93262324    19.26603873     4.66122874
  C         5.04868407    19.52262623     2.84282322
  H         5.60795989    20.38291623     3.21335281
  C         5.30314281    19.01748123     1.54509807
  H         6.05482013    19.49683373     0.91838286
  H         4.84902090    17.49655373     0.09188726
  N        -1.37545218    12.97491041     4.24058271
  H        -1.13242068    13.29206291     5.17957029
  C        -0.60805964    13.25157291     3.13091718
  C        -1.01232505    12.33764541     2.03919195
  C        -2.01081281    11.45074791     2.64392466
  C        -2.69249365    10.35464541     2.15555798
  H        -2.50766160     9.98989291     1.14464674
  C        -3.62931935     9.69456291     2.98551694
  C        -4.34928845     8.55705041     2.53584901
  C        -3.87358157    10.19684291     4.31763279
  C        -4.85219298     9.54518541     5.11274259
  C        -3.15018409    11.31334291     4.81123815
  H        -3.34825630    11.68815291     5.81385216
  C        -2.21735481    11.89913041     3.98717974
  O        -0.57217871    12.36796041     0.87002554
  H        -4.16074639     8.19205291     1.52571769
  C        -5.27680723     7.93546541     3.34412321
  H        -5.83608305     7.07517541     2.97359362
  C        -5.53126597     8.44061041     4.64184836
  H        -6.28294328     7.96125791     5.26856357
  H        -5.07714406     9.96153791     6.09505917
  Tv        4.74129691     0.00000000     0.00000000
  Tv        0.00000000    27.45809164     0.00000000
  Tv       -0.22812316     0.00000000     6.18694643
