# Supplementary material for: Benchmark Data Set of Crystalline Organic Semiconductors
Source: J Chem Theory Comput. 2023 Nov 16;19(22):8481–90. doi: 10.1021/acs.jctc.3c00861 (PMC10688188; doi:10.1021/acs.jctc.3c00861)
Supplement: Supplementary file 1 — ct3c00861_si_001.zip [file ct3c00861_si_001.zip › dibenzoindigo_cryst/molec.xyz]

42 
dibenzoindigo molec (CAM-B3LYPa3p), SG=2/m, CO=[oa=[1],det=1]
  N         1.52222874     1.06597512     0.00000000   `1    [2,3,14]
  H         1.18205412     2.01366208     0.00000000   `2    [1]
  C         0.67232716    -0.01840476     0.00000000   `3    [1,4,24]
  C         1.49227282    -1.25280589     0.00000000   `4    [3,5,15]
  C         2.87945855    -0.77065028     0.00000000   `5    [4,6,14]
  C         4.06230369    -1.44512414     0.00000000   `6    [5,7,8]
  H         4.07373602    -2.52810186     0.00000000   `7    [6]
  C         5.27151444    -0.72037061     0.00000000   `5    [6,9,10]
  C         6.52569123    -1.37338917     0.00000000   `6    [8,16,17]
  C         5.22776651     0.70388964     0.00000000   `5    [8,11,12]
  C         6.45445137     1.40815014     0.00000000   `6    [10,19,21]
  C         3.98810740     1.38481177     0.00000000   `6    [10,13,14]
  H         3.97036027     2.46692248     0.00000000   `7    [12]
  C         2.84006663     0.64969086     0.00000000   `3    [1,5,12]
  O         1.05651643    -2.38808919     0.00000000   `8    [4]
  H         6.54393719    -2.45621025     0.00000000   `7    [9]
  C         7.68717342    -0.66260930     0.00000000   `6    [9,18,19]
  H         8.64090627    -1.17257164     0.00000000   `7    [17]
  C         7.64579497     0.74608770     0.00000000   `6    [11,17,20]
  H         8.57200487     1.30590379     0.00000000   `7    [19]
  H         6.43179750     2.49065662     0.00000000   `7    [11]
  N        -1.52222874    -1.06597512     0.00000000   `1    [23,24,35]
  H        -1.18205412    -2.01366208     0.00000000   `2    [22]
  C        -0.67232716     0.01840476     0.00000000   `3    [3,22,25]
  C        -1.49227282     1.25280589     0.00000000   `4    [24,26,36]
  C        -2.87945855     0.77065028     0.00000000   `5    [25,27,35]
  C        -4.06230369     1.44512414     0.00000000   `6    [26,28,29]
  H        -4.07373602     2.52810186     0.00000000   `7    [27]
  C        -5.27151444     0.72037061     0.00000000   `5    [27,30,31]
  C        -6.52569123     1.37338917     0.00000000   `6    [29,37,38]
  C        -5.22776651    -0.70388964     0.00000000   `5    [29,32,33]
  C        -6.45445137    -1.40815014     0.00000000   `6    [31,40,42]
  C        -3.98810740    -1.38481177     0.00000000   `6    [31,34,35]
  H        -3.97036027    -2.46692248     0.00000000   `7    [33]
  C        -2.84006663    -0.64969086     0.00000000   `3    [22,26,33]
  O        -1.05651643     2.38808919     0.00000000   `8    [25]
  H        -6.54393719     2.45621025     0.00000000   `7    [30]
  C        -7.68717342     0.66260930     0.00000000   `6    [30,39,40]
  H        -8.64090627     1.17257164     0.00000000   `7    [38]
  C        -7.64579497    -0.74608770     0.00000000   `6    [32,38,41]
  H        -8.57200487    -1.30590379     0.00000000   `7    [40]
  H        -6.43179750    -2.49065662     0.00000000   `7    [32]
