# Supplementary material for: Benchmark Data Set of Crystalline Organic Semiconductors
Source: J Chem Theory Comput. 2023 Nov 16;19(22):8481–90. doi: 10.1021/acs.jctc.3c00861 (PMC10688188; doi:10.1021/acs.jctc.3c00861)
Supplement: Supplementary file 1 — ct3c00861_si_001.zip [file ct3c00861_si_001.zip › DNBDT_cryst/cryst.xyz]

87 
DNBDT cryst (PBE-D3paw900), SG=P21/n, nm=2
  S        -2.73296805    -1.06886648     1.08034286
  C        -4.79455932    -0.71526398    -0.76638786
  C        -3.46529432    -0.57521898    -0.42790786
  C        -2.51734932     0.02127648    -1.32508036
  C        -2.95015932     0.46422648    -2.56521786
  C        -4.30438682     0.32746148    -2.94712786
  C        -4.77532932     0.77792148    -4.20894786
  C        -6.10454918     0.66676148    -4.55263536
  C        -7.02606168     0.08415148    -3.65046786
  C        -6.60474168    -0.37631898    -2.42312786
  C        -5.24427682    -0.26754148    -2.03111286
  C        -1.15905055    -0.50693898     0.55753786
  C        -1.18946931     0.06568398    -0.74500536
  C        -0.01327931     0.58064898    -1.30243786
  H        -5.50672931    -1.15582898    -0.07042036
  H        -2.25455932     0.94534648    -3.25563786
  H        -4.06031682     1.22529898    -4.89979786
  H        -6.45372168     1.03620898    -5.51719786
  H        -8.07614668     0.00140148    -3.92909286
  H        -7.31778418    -0.83105398    -1.73447786
  H        -0.01760932     1.03738898    -2.29138786
  S         2.73296805     1.06886648    -1.08034286
  C         4.79455932     0.71526398     0.76638786
  C         3.46529432     0.57521898     0.42790786
  C         2.51734931    -0.02127648     1.32508036
  C         2.95015931    -0.46422648     2.56521786
  C         4.30438682    -0.32746148     2.94712786
  C         4.77532932    -0.77792148     4.20894786
  C         6.10454918    -0.66676148     4.55263536
  C         7.02606168    -0.08415148     3.65046786
  C         6.60474168     0.37631898     2.42312786
  C         5.24427681     0.26754148     2.03111286
  C         1.15905055     0.50693898    -0.55753786
  C         1.18946932    -0.06568398     0.74500536
  C         0.01327931    -0.58064898     1.30243786
  H         5.50672931     1.15582898     0.07042036
  H         2.25455932    -0.94534648     3.25563786
  H         4.06031682    -1.22529898     4.89979786
  H         6.45372168    -1.03620898     5.51719786
  H         8.07614668    -0.00140148     3.92909286
  H         7.31778418     0.83105398     1.73447786
  H         0.01760932    -1.03738898     2.29138786
  S         7.47919668     0.86973148     7.56567286
  C         9.54078795     1.22333398     9.41240357
  C         8.21152295     1.36337898     9.07392357
  C         7.26357795     1.95987444     9.97109607
  C         7.69638795     2.40282444    11.21123357
  C         9.05061545     2.26605944    11.59314357
  C         9.52155795     2.71651944    12.85496357
  C        10.85077781     2.60535944    13.19865107
  C        11.77229031     2.02274944    12.29648357
  C        11.35097031     1.56227898    11.06914357
  C         9.99050545     1.67105648    10.67712857
  C         5.90527918     1.43165898     8.08847786
  C         5.93569794     2.00428194     9.39102107
  C         4.75950794     2.51924694     9.94845357
  H        10.25295795     0.78276898     8.71643607
  H         7.00078795     2.88394444    11.90165357
  H         8.80654545     3.16389694    13.54581357
  H        11.19995031     2.97480694    14.16321357
  H        12.82237531     1.93999944    12.57510857
  H        12.06401281     1.10754398    10.38049357
  H         4.76383795     2.97598694    10.93740357
  S         2.01326058     3.00746444     9.72635857
  C        -0.04833068     2.65386194     7.87962786
  C         1.28093431     2.51381694     8.21810786
  C         2.22887931     1.91732148     7.32093536
  C         1.79606931     1.47437148     6.08079786
  C         0.44184181     1.61113648     5.69888786
  C        -0.02910068     1.16067648     4.43706786
  C        -1.35832055     1.27183648     4.09338036
  C        -2.27983305     1.85444648     4.99554786
  C        -1.85851305     2.31491694     6.22288786
  C        -0.49804819     2.20613944     6.61490286
  C         3.58717808     2.44553694     9.20355357
  C         3.55675932     1.87291398     7.90101036
  C         4.73294931     1.35794898     7.34357786
  H        -0.76050069     3.09442694     8.57559536
  H         2.49166932     0.99325148     5.39037786
  H         0.68591181     0.71329898     3.74621786
  H        -1.70749305     0.90238898     3.12881786
  H        -3.32991805     1.93719648     4.71692286
  H        -2.57155555     2.76965194     6.91153786
  H         4.72861931     0.90120898     6.35462786
  Tv       12.45099473     0.00000000     0.00000000
  Tv        0.00000000     3.87719592     0.00000000
  Tv       -2.95853747     0.00000000    17.29203143
