# Supplementary material for: Benchmark Data Set of Crystalline Organic Semiconductors
Source: J Chem Theory Comput. 2023 Nov 16;19(22):8481–90. doi: 10.1021/acs.jctc.3c00861 (PMC10688188; doi:10.1021/acs.jctc.3c00861)
Supplement: Supplementary file 1 — ct3c00861_si_001.zip [file ct3c00861_si_001.zip › DNBDT_cryst/molec.xyz]

42 
DNBDT molec (CAM-B3LYPa3p), SG=2/m, CO=[oa=[1]]
  S         1.84092804     2.51433345     0.00000000   `1    [3,12]
  C         4.53376869     1.81079188     0.00000000   `2    [3,11,15]
  C         3.22068444     1.43926347     0.00000000   `3    [1,2,4]
  C         2.83486649     0.07156827     0.00000000   `4    [3,5,13]
  C         3.80220036    -0.89757220     0.00000000   `2    [4,6,16]
  C         5.16527301    -0.55086075     0.00000000   `4    [5,7,11]
  C         6.18579826    -1.53334476     0.00000000   `2    [6,8,17]
  C         7.49922950    -1.17862220     0.00000000   `2    [7,9,18]
  C         7.86691732     0.18433177     0.00000000   `2    [8,10,19]
  C         6.91252416     1.15446877     0.00000000   `2    [9,11,20]
  C         5.53620164     0.82136836     0.00000000   `4    [2,6,10]
  C         0.73026571     1.16110004     0.00000000   `3    [1,13,35]
  C         1.38942090    -0.07942257     0.00000000   `4    [4,12,14]
  C         0.64734956    -1.25132695     0.00000000   `2    [13,21,33]
  H         4.81971236     2.85492694     0.00000000   `5    [2]
  H         3.53046659    -1.94605240     0.00000000   `5    [5]
  H         5.89968101    -2.57788479     0.00000000   `5    [7]
  H         8.26813742    -1.93968815     0.00000000   `5    [8]
  H         8.91463125     0.45452130     0.00000000   `5    [9]
  H         7.19358073     2.20027691     0.00000000   `5    [10]
  H         1.13900158    -2.21509901     0.00000000   `5    [14]
  S        -1.84092804    -2.51433345     0.00000000   `1    [24,33]
  C        -4.53376869    -1.81079188     0.00000000   `2    [24,32,36]
  C        -3.22068444    -1.43926347     0.00000000   `3    [22,23,25]
  C        -2.83486649    -0.07156827     0.00000000   `4    [24,26,34]
  C        -3.80220036     0.89757220     0.00000000   `2    [25,27,37]
  C        -5.16527301     0.55086075     0.00000000   `4    [26,28,32]
  C        -6.18579826     1.53334476     0.00000000   `2    [27,29,38]
  C        -7.49922950     1.17862220     0.00000000   `2    [28,30,39]
  C        -7.86691732    -0.18433177     0.00000000   `2    [29,31,40]
  C        -6.91252416    -1.15446877     0.00000000   `2    [30,32,41]
  C        -5.53620164    -0.82136836     0.00000000   `4    [23,27,31]
  C        -0.73026571    -1.16110004     0.00000000   `3    [14,22,34]
  C        -1.38942090     0.07942257     0.00000000   `4    [25,33,35]
  C        -0.64734956     1.25132695     0.00000000   `2    [12,34,42]
  H        -4.81971236    -2.85492694     0.00000000   `5    [23]
  H        -3.53046659     1.94605240     0.00000000   `5    [26]
  H        -5.89968101     2.57788479     0.00000000   `5    [28]
  H        -8.26813742     1.93968815     0.00000000   `5    [29]
  H        -8.91463125    -0.45452130     0.00000000   `5    [30]
  H        -7.19358073    -2.20027691     0.00000000   `5    [31]
  H        -1.13900158     2.21509901     0.00000000   `5    [35]
