# Supplementary material for: Benchmark Data Set of Crystalline Organic Semiconductors
Source: J Chem Theory Comput. 2023 Nov 16;19(22):8481–90. doi: 10.1021/acs.jctc.3c00861 (PMC10688188; doi:10.1021/acs.jctc.3c00861)
Supplement: Supplementary file 1 — ct3c00861_si_001.zip [file ct3c00861_si_001.zip › DNTT_cryst/cryst.xyz]

75 
DNTT cryst (PBE-D3paw900), SG=P21, nm=2
  S         3.18828317     1.01631126    -1.35862335
  S        -0.30172955     2.57736126     0.39602919
  C         2.02354115     1.59633626     1.23718488
  C         0.88043098     2.08536126    -0.77491702
  C         2.07396807     1.35963126    -2.66517754
  C         0.78014440     2.15990126     1.70557521
  C         2.97569768     1.18461126     2.16135845
  C         0.85115634     1.97302126    -2.20251713
  C         2.04382879     1.60039126    -0.19314765
  C         2.27919809     1.07667126    -4.00088677
  C         1.35673059     2.24530626     5.38247737
  C         0.54155935     2.37050126     3.04833931
  C        -0.91706526     2.40443626    -5.46954072
  C         1.52922581     2.00080126     3.99218802
  C         0.06106609     2.05140126    -4.49868705
  C        -0.12758906     2.32351126    -3.12564276
  C         2.75327750     1.37918126     3.54197762
  C         3.72338386     1.00105626     4.51168626
  C         3.51765883     1.24311626     5.85131049
  C         1.27448662     1.40602126    -4.94139054
  C         1.43126181     1.11708126    -6.32451995
  C        -0.72404526     2.12030626    -6.80219500
  C         0.45438523     1.46099126    -7.23356362
  C         2.33002719     1.88253126     6.28815103
  H         3.91257394     0.73830126     1.82596197
  H         3.19443437     0.59346126    -4.34230833
  H         0.44176933     2.73682126     5.71788894
  H        -0.38423080     2.83248126     3.39210388
  H        -1.82471150     2.90958126    -5.13928413
  H        -1.04861030     2.80581126    -2.79587622
  H         4.63863514     0.51710126     4.17176970
  H         4.26900610     0.93372126     6.57747831
  H         2.34418302     0.61410626    -6.64743652
  H        -1.47931252     2.41022626    -7.53210283
  H         0.59127919     1.22668126    -8.28919311
  H         2.17846321     2.08126126     7.34936046
  S        -3.18828317     4.78901874     1.35862335
  S         0.30172955     6.35006874    -0.39602919
  C        -2.02354115     5.36904374    -1.23718488
  C        -0.88043098     5.85806874     0.77491702
  C        -2.07396807     5.13233874     2.66517754
  C        -0.78014440     5.93260874    -1.70557521
  C        -2.97569768     4.95731874    -2.16135845
  C        -0.85115634     5.74572874     2.20251713
  C        -2.04382879     5.37309874     0.19314765
  C        -2.27919809     4.84937874     4.00088677
  C        -1.35673059     6.01801374    -5.38247737
  C        -0.54155935     6.14320874    -3.04833931
  C         0.91706526     6.17714374     5.46954072
  C        -1.52922581     5.77350874    -3.99218802
  C        -0.06106609     5.82410874     4.49868705
  C         0.12758906     6.09621874     3.12564276
  C        -2.75327750     5.15188874    -3.54197762
  C        -3.72338386     4.77376374    -4.51168626
  C        -3.51765883     5.01582374    -5.85131049
  C        -1.27448662     5.17872874     4.94139054
  C        -1.43126181     4.88978874     6.32451995
  C         0.72404526     5.89301374     6.80219500
  C        -0.45438523     5.23369874     7.23356362
  C        -2.33002719     5.65523874    -6.28815103
  H        -3.91257394     4.51100874    -1.82596197
  H        -3.19443437     4.36616874     4.34230833
  H        -0.44176933     6.50952874    -5.71788894
  H         0.38423080     6.60518874    -3.39210388
  H         1.82471150     6.68228874     5.13928413
  H         1.04861030     6.57851874     2.79587622
  H        -4.63863514     4.28980874    -4.17176970
  H        -4.26900610     4.70642874    -6.57747831
  H        -2.34418302     4.38681374     6.64743652
  H         1.47931252     6.18293374     7.53210283
  H        -0.59127919     4.99938874     8.28919311
  H        -2.17846321     5.85396874    -7.34936046
  Tv        6.13812887     0.00000000     0.00000000
  Tv        0.00000000     7.54541495     0.00000000
  Tv       -0.60069791     0.00000000    16.15180535
