# Supplementary material for: Benchmark Data Set of Crystalline Organic Semiconductors
Source: J Chem Theory Comput. 2023 Nov 16;19(22):8481–90. doi: 10.1021/acs.jctc.3c00861 (PMC10688188; doi:10.1021/acs.jctc.3c00861)
Supplement: Supplementary file 1 — ct3c00861_si_001.zip [file ct3c00861_si_001.zip › DNTT_cryst/molec.xyz]

36 
DNTT molec (CAM-B3LYPa3p), SG=2/m, CO=[oa=[1]]
  S         0.51741685     2.03460695     0.00000000   `1    [5,9]
  S        -0.51741685    -2.03460695     0.00000000   `1    [4,6]
  C        -1.79970523     0.27897756     0.00000000   `2    [6,7,9]
  C         0.39179585    -0.55403465     0.00000000   `3    [2,8,9]
  C         2.01815124     1.13085007     0.00000000   `3    [1,8,10]
  C        -2.01815124    -1.13085007     0.00000000   `3    [2,3,12]
  C        -2.87448581     1.13197125     0.00000000   `4    [3,17,25]
  C         1.79970523    -0.27897756     0.00000000   `2    [4,5,16]
  C        -0.39179585     0.55403465     0.00000000   `3    [1,3,4]
  C         3.28001717     1.65177794     0.00000000   `4    [5,20,26]
  C        -5.71711133    -1.27986808     0.00000000   `4    [14,24,27]
  C        -3.28001717    -1.65177794     0.00000000   `4    [6,14,28]
  C         5.31571387    -1.47606784     0.00000000   `4    [15,22,29]
  C        -4.38910302    -0.78552574     0.00000000   `2    [11,12,17]
  C         4.18310973    -0.62278335     0.00000000   `2    [13,16,20]
  C         2.87448581    -1.13197125     0.00000000   `4    [8,15,30]
  C        -4.18310973     0.62278335     0.00000000   `2    [7,14,18]
  C        -5.31571387     1.47606784     0.00000000   `4    [17,19,31]
  C        -6.57626807     0.96684529     0.00000000   `4    [18,24,32]
  C         4.38910302     0.78552574     0.00000000   `2    [10,15,21]
  C         5.71711133     1.27986808     0.00000000   `4    [20,23,33]
  C         6.57626807    -0.96684529     0.00000000   `4    [13,23,34]
  C         6.77982254     0.43120730     0.00000000   `4    [21,22,35]
  C        -6.77982254    -0.43120730     0.00000000   `4    [11,19,36]
  H        -2.72322910     2.20442948     0.00000000   `5    [7]
  H         3.44298679     2.72207645     0.00000000   `5    [10]
  H        -5.87121581    -2.35178324     0.00000000   `5    [11]
  H        -3.44298679    -2.72207645     0.00000000   `5    [12]
  H         5.15641036    -2.54721237     0.00000000   `5    [13]
  H         2.72322910    -2.20442948     0.00000000   `5    [16]
  H        -5.15641036     2.54721237     0.00000000   `5    [18]
  H        -7.43050776     1.63076782     0.00000000   `5    [19]
  H         5.87121581     2.35178324     0.00000000   `5    [21]
  H         7.43050776    -1.63076782     0.00000000   `5    [22]
  H         7.78797065     0.82392129     0.00000000   `5    [23]
  H        -7.78797065    -0.82392129     0.00000000   `5    [24]
