# Supplementary material for: Benchmark Data Set of Crystalline Organic Semiconductors
Source: J Chem Theory Comput. 2023 Nov 16;19(22):8481–90. doi: 10.1021/acs.jctc.3c00861 (PMC10688188; doi:10.1021/acs.jctc.3c00861)
Supplement: Supplementary file 1 — ct3c00861_si_001.zip [file ct3c00861_si_001.zip › hexacene_cryst/cryst.xyz]

87 
hexacene cryst (PBE-D3paw900), SG=P-1, nm=2, orbs=[[1],[2]]
  C         3.08144076     2.30991772     8.33776894
  C         4.09608076     1.75380772     7.53728394
  C         3.94996076     1.61432272     6.14949894
  C         4.96539576     1.05314272     5.34322894
  C         4.81537576     0.91847272     3.96359894
  C         5.83394076     0.34036272     3.14379394
  C         5.66333076     0.21949272     1.78799894
  C         4.46513076     0.67696272     1.16448894
  C         3.45604076     1.22620272     1.91497894
  C         3.58505076     1.36700772     3.33199894
  C         2.57403576     1.92006772     4.11668894
  C         2.71221076     2.05818272     5.51579894
  C         1.69803076     2.61127772     6.31127894
  C         1.84087076     2.75153772     7.70357894
  C         0.82623076     3.30764772     8.50406394
  C         0.97235076     3.44713272     9.89184894
  C        -0.04308424     4.00831272    10.69811894
  C         0.10693576     4.14298272    12.07774894
  C        -0.91162924     4.72109272    12.89755394
  C        -0.74101924     4.84196272    14.25334894
  C         0.45718076     4.38449272    14.87685894
  C         1.46627076     3.83525272    14.12636894
  C         1.33726076     3.69444772    12.70934894
  C         2.34827576     3.14138772    11.92465894
  C         2.21010076     3.00327272    10.52554894
  C         3.22428076     2.45017772     9.73006894
  H         5.02159576     1.42336772     8.01012894
  H         5.88959076     0.71855772     5.81599894
  H         6.75119396    -0.00529228     3.62001894
  H         6.44564539    -0.24081762     1.18479894
  H         4.34409076     0.58360272     0.08496894
  H         2.53173076     1.56679272     1.44645894
  H         1.65291076     2.25770772     3.64039894
  H         0.77348076     2.94246772     5.83711894
  H        -0.09928424     3.63808772     8.03121894
  H        -0.96727924     4.34289772    10.22534894
  H        -1.82888244     5.06674772    12.42132894
  H        -1.52333387     5.30227307    14.85654894
  H         0.57822076     4.47785272    15.95637894
  H         2.39058076     3.49466272    14.59488894
  H         3.26940076     2.80374772    12.40094894
  H         4.14883076     2.11898772    10.20422894
  C        -0.92747601    -1.56887762     7.88887894
  C        -1.94460601    -1.55394262     8.86038894
  C        -1.79718244    -0.86640227    10.07308894
  C        -2.81113744    -0.86121227    11.05663894
  C        -2.65086244    -0.19487228    12.27002894
  C        -3.66444244    -0.20767228    13.27787394
  C        -3.47585744     0.43901272    14.47094894
  C        -2.26605244     1.14912272    14.72834894
  C        -1.26743244     1.19233772    13.78857894
  C        -1.41488244     0.52449272    12.53285894
  C        -0.41144924     0.53779272    11.56532894
  C        -0.55665244    -0.14378228    10.33665894
  C         0.45741076    -0.15248228     9.36806894
  C         0.31459076    -0.84497227     8.15246894
  C         1.33172076    -0.85990727     7.18095894
  C         1.18429719    -1.54744762     5.96825894
  C         2.19825219    -1.55263762     4.98470894
  C         2.03797719    -2.21897762     3.77131894
  C         3.05155719    -2.20617762     2.76347394
  C         2.86297219    -2.85286262     1.57039894
  C         1.65316719    -3.56297262     1.31299894
  C         0.65454719    -3.60618762     2.25276894
  C         0.80199719    -2.93834262     3.50848894
  C        -0.20143601    -2.95164262     4.47601894
  C        -0.05623281    -2.27006762     5.70468894
  C        -1.07029601    -2.26136762     6.67327894
  H        -2.87116601    -2.09539762     8.66559394
  H        -3.73787244    -1.40259227    10.86221894
  H        -4.58915244    -0.74959227    13.08152394
  H        -4.25444744     0.40936772    15.23264894
  H        -2.13394244     1.66220772    15.68149894
  H        -0.34502924     1.74138772    13.98206894
  H         0.51571076     1.07706772    11.76375894
  H         1.38453576     0.38731772     9.56468894
  H         2.25828076    -0.31845227     7.37575394
  H         3.12498719    -1.01125762     5.17912894
  H         3.97626719    -1.66425762     2.95982394
  H         3.64156219    -2.82321762     0.80869894
  H         1.52105719    -4.07605762     0.35984894
  H        -0.26785601    -4.15523762     2.05927894
  H        -1.12859601    -3.49091762     4.27758894
  H        -1.99742101    -2.80116762     6.47665894
  Tv        6.34223320     0.00000000     0.00000000
  Tv       -0.80703643     7.47530535     0.00000000
  Tv       -0.61288525    -2.41384990    16.04134788
