# Supplementary material for: Benchmark Data Set of Crystalline Organic Semiconductors
Source: J Chem Theory Comput. 2023 Nov 16;19(22):8481–90. doi: 10.1021/acs.jctc.3c00861 (PMC10688188; doi:10.1021/acs.jctc.3c00861)
Supplement: Supplementary file 1 — ct3c00861_si_001.zip [file ct3c00861_si_001.zip › hexacene_cryst/molec.xyz]

42 
hexacene molec (CAM-B3LYPa3p), SG=mmm, CO=[oa=[2]]
  C         0.00000000     0.72216200     0.00000000   `1    [2,14,26]
  C         1.22436500     1.39796300     0.00000000   `2    [1,3,27]
  C         2.43330200     0.72220500     0.00000000   `1    [2,4,12]
  C         3.67437100     1.39815500     0.00000000   `2    [3,5,28]
  C         4.86646800     0.72289300     0.00000000   `1    [4,6,10]
  C         6.13045400     1.40263000     0.00000000   `2    [5,7,29]
  C         7.29013100     0.71625300     0.00000000   `2    [6,8,30]
  C         7.29013100    -0.71625300     0.00000000   `2    [7,9,31]
  C         6.13045400    -1.40263000     0.00000000   `2    [8,10,32]
  C         4.86646800    -0.72289300     0.00000000   `1    [5,9,11]
  C         3.67437100    -1.39815500     0.00000000   `2    [10,12,33]
  C         2.43330200    -0.72220500     0.00000000   `1    [3,11,13]
  C         1.22436500    -1.39796300     0.00000000   `2    [12,14,34]
  C         0.00000000    -0.72216200     0.00000000   `1    [1,13,15]
  C        -1.22436500    -1.39796300     0.00000000   `2    [14,16,35]
  C        -2.43330200    -0.72220500     0.00000000   `1    [15,17,25]
  C        -3.67437100    -1.39815500     0.00000000   `2    [16,18,36]
  C        -4.86646800    -0.72289300     0.00000000   `1    [17,19,23]
  C        -6.13045400    -1.40263000     0.00000000   `2    [18,20,37]
  C        -7.29013100    -0.71625300     0.00000000   `2    [19,21,38]
  C        -7.29013100     0.71625300     0.00000000   `2    [20,22,39]
  C        -6.13045400     1.40263000     0.00000000   `2    [21,23,40]
  C        -4.86646800     0.72289300     0.00000000   `1    [18,22,24]
  C        -3.67437100     1.39815500     0.00000000   `2    [23,25,41]
  C        -2.43330200     0.72220500     0.00000000   `1    [16,24,26]
  C        -1.22436500     1.39796300     0.00000000   `2    [1,25,42]
  H         1.22460600     2.48155700     0.00000000   `3    [2]
  H         3.67506600     2.48186200     0.00000000   `3    [4]
  H         6.12902800     2.48552900     0.00000000   `3    [6]
  H         8.23519000     1.24310100     0.00000000   `3    [7]
  H         8.23519000    -1.24310100     0.00000000   `3    [8]
  H         6.12902800    -2.48552900     0.00000000   `3    [9]
  H         3.67506600    -2.48186200     0.00000000   `3    [11]
  H         1.22460600    -2.48155700     0.00000000   `3    [13]
  H        -1.22460600    -2.48155700     0.00000000   `3    [15]
  H        -3.67506600    -2.48186200     0.00000000   `3    [17]
  H        -6.12902800    -2.48552900     0.00000000   `3    [19]
  H        -8.23519000    -1.24310100     0.00000000   `3    [20]
  H        -8.23519000     1.24310100     0.00000000   `3    [21]
  H        -6.12902800     2.48552900     0.00000000   `3    [22]
  H        -3.67506600     2.48186200     0.00000000   `3    [24]
  H        -1.22460600     2.48155700     0.00000000   `3    [26]
