# Supplementary material for: Benchmark Data Set of Crystalline Organic Semiconductors
Source: J Chem Theory Comput. 2023 Nov 16;19(22):8481–90. doi: 10.1021/acs.jctc.3c00861 (PMC10688188; doi:10.1021/acs.jctc.3c00861)
Supplement: Supplementary file 1 — ct3c00861_si_001.zip [file ct3c00861_si_001.zip › HMTTF_cryst/cryst.xyz]

115 
HMTTF cryst (PBE-D3paw900), SG=P21/c, nm=4
  S        -0.24205999     5.20596605     1.52003345
  S         2.65007579     5.32455355     0.81484291
  C         1.42853838     5.25132105     2.08940811
  C         0.18633615     5.25487105    -0.16635843
  C         1.49410680     5.30341855    -0.48407503
  C        -0.70947069     5.25731355    -1.36608560
  C         1.74224020     5.34489855    -1.95800624
  C         0.30223838     5.29117105    -2.55148117
  H        -1.37933071     6.13096605    -1.36654033
  H        -1.35093246     4.36299105    -1.40519661
  H         2.27316701     6.26438105    -2.24994523
  H         2.35960523     4.49625355    -2.28921914
  H         0.11905698     6.16472605    -3.18801554
  H         0.17966751     4.39865355    -3.17631078
  S         3.42606856     5.21972605     3.97455535
  S         0.53176107     5.28039105     4.69410863
  C         1.74989316     5.24970605     3.41241859
  C         3.00252489     5.23462105     5.66380199
  C         1.69496198     5.25915105     5.98662607
  C         3.90097930     5.21270605     6.86141656
  C         1.45145643     5.26961605     7.46193225
  C         2.89394299     5.24767355     8.04975707
  H         4.52893046     4.30861605     6.88710319
  H         4.58458516     6.07606855     6.88047567
  H         0.85944079     4.39859355     7.77980900
  H         0.89307078     6.16484605     7.77948248
  H         3.03453449     4.37010105     8.69142072
  H         3.06539097     6.13548355     8.66887932
  S         5.55962972     8.83463815    11.34916176
  S         2.66749395     8.71605065    12.05435231
  C         3.88903136     8.78928315    10.77978711
  C         5.13123358     8.78573315    13.03555365
  C         3.82346293     8.73718565    13.35327024
  C         6.02704042     8.78329065    14.23528082
  C         3.57532953     8.69570565    14.82720146
  C         5.01533135     8.74943315    15.42067639
  H         6.69690044     7.90963815    14.23573555
  H         6.66850219     9.67761315    14.27439183
  H         3.04440272     7.77622315    15.11914045
  H         2.95796450     9.54435065    15.15841435
  H         5.19851275     7.87587815    16.05721076
  H         5.13790222     9.64195065    16.04550600
  S         1.89150117     8.82087815     8.89463987
  S         4.78580866     8.76021315     8.17508658
  C         3.56767657     8.79089815     9.45677663
  C         2.31504484     8.80598315     7.20539323
  C         3.62260775     8.78145315     6.88256914
  C         1.41659043     8.82789815     6.00777865
  C         3.86611330     8.77098815     5.40726297
  C         2.42362674     8.79293065     4.81943815
  H         0.78863927     9.73198815     5.98209203
  H         0.73298457     7.96453565     5.98871954
  H         4.45812894     9.64201065     5.08938622
  H         4.42449895     7.87575815     5.08971274
  H         2.28303524     9.67050315     4.17777450
  H         2.25217876     7.90512065     4.20031589
  S         6.05604867    12.22626815     4.91456416
  S         3.16391290    12.34485565     5.61975470
  C         4.38545031    12.27162315     4.34518950
  C         5.62765253    12.27517315     6.60095604
  C         4.31988189    12.32372065     6.91867264
  C         6.52345938    12.27761565     7.80068321
  C         4.07174849    12.36520065     8.39260385
  C         5.51175031    12.31147315     8.98607878
  H         7.19331940    13.15126815     7.80113794
  H         7.16492115    11.38329315     7.83979422
  H         3.54082168    13.28468315     8.68454284
  H         3.45438345    11.51655565     8.72381675
  H         5.69493170    13.18502815     9.62261315
  H         5.63432117    11.41895565     9.61090839
  S         2.38792013    12.24002815     2.46004226
  S         5.28222761    12.30069315     1.74048898
  C         4.06409553    12.27000815     3.02217902
  C         2.81146379    12.25492315     0.77079562
  C         4.11902671    12.27945315     0.44797153
  C         1.91300939    12.23300815    -0.42681896
  C         4.36253225    12.28991815    -1.02733464
  C         2.92004569    12.26797565    -1.61515946
  H         1.28505823    11.32891815    -0.45250558
  H         1.22940352    13.09637065    -0.44587807
  H         4.95454789    11.41889565    -1.34521139
  H         4.92091791    13.18514815    -1.34488487
  H         2.77945420    11.39040315    -2.25682311
  H         2.74859772    13.15578565    -2.23428171
  S        -0.73847894     1.81433605     7.95463106
  S         2.15365683     1.69574855     7.24944052
  C         0.93211942     1.76898105     8.52400572
  C        -0.31008280     1.76543105     6.26823917
  C         0.99768784     1.71688355     5.95052258
  C        -1.20588965     1.76298855     5.06851201
  C         1.24582124     1.67540355     4.47659137
  C        -0.19418057     1.72913105     3.88311643
  H        -1.87574967     0.88933605     5.06805728
  H        -1.84735141     2.65731105     5.02940099
  H         1.77674805     0.75592105     4.18465238
  H         1.86318628     2.52404855     4.14537847
  H        -0.37736197     0.85557605     3.24658207
  H        -0.31675144     2.62164855     3.25828683
  S         2.92964961     1.80057605    10.40915296
  S         0.03534212     1.73991105    11.12870624
  C         1.25347420     1.77059605     9.84701620
  C         2.50610594     1.78568105    12.09839960
  C         1.19854302     1.76115105    12.42122368
  C         3.40456034     1.80759605    13.29601417
  C         0.95503748     1.75068605    13.89652986
  C         2.39752404     1.77262855    14.48435468
  H         4.03251151     2.71168605    13.32170080
  H         4.08816621     0.94423355    13.31507328
  H         0.36302184     2.62170855    14.21440661
  H         0.39665183     0.85545605    14.21408009
  H         2.53811553     2.65020105    15.12601833
  H         2.56897202     0.88481855    15.10347693
  Tv        6.31040764     0.00000000     0.00000000
  Tv        0.00000000    14.04060420     0.00000000
  Tv       -0.99283791     0.00000000    12.86919522
