# Supplementary material for: Benchmark Data Set of Crystalline Organic Semiconductors
Source: J Chem Theory Comput. 2023 Nov 16;19(22):8481–90. doi: 10.1021/acs.jctc.3c00861 (PMC10688188; doi:10.1021/acs.jctc.3c00861)
Supplement: Supplementary file 1 — ct3c00861_si_001.zip [file ct3c00861_si_001.zip › HMTTF_cryst/molec.xyz]

28 
HMTTF molec-p (CAM-B3LYPa3p), SG=mmm, CO=[oa=[9],det=1]
  S         1.62371600     1.48906600     0.00000000   `1    [3,4]
  S         1.62371600    -1.48906600     0.00000000   `1    [3,5]
  C         0.66838900     0.00000000     0.00000000   `2    [1,2,17]
  C         3.15447200     0.66227400     0.00000000   `3    [1,5,6]
  C         3.15447200    -0.66227400     0.00000000   `3    [2,4,7]
  C         4.52723300     1.25424700     0.00000000   `4    [4,8,9,10]
  C         4.52723300    -1.25424700     0.00000000   `4    [5,8,11,12]
  C         5.44280900     0.00000000     0.00000000   `4    [6,7,13,14]
  H         4.69439600     1.88438800     0.87623500   `5    [6]
  H         4.69439600     1.88438800    -0.87623500   `5    [6]
  H         4.69439600    -1.88438800     0.87623500   `5    [7]
  H         4.69439600    -1.88438800    -0.87623500   `5    [7]
  H         6.09149300     0.00000000     0.87381000   `5    [8]
  H         6.09149300     0.00000000    -0.87381000   `5    [8]
  S        -1.62371600    -1.48906600     0.00000000   `1    [17,18]
  S        -1.62371600     1.48906600     0.00000000   `1    [17,19]
  C        -0.66838900     0.00000000     0.00000000   `2    [3,15,16]
  C        -3.15447200    -0.66227400     0.00000000   `3    [15,19,20]
  C        -3.15447200     0.66227400     0.00000000   `3    [16,18,21]
  C        -4.52723300    -1.25424700     0.00000000   `4    [18,22,23,24]
  C        -4.52723300     1.25424700     0.00000000   `4    [19,22,25,26]
  C        -5.44280900     0.00000000     0.00000000   `4    [20,21,27,28]
  H        -4.69439600    -1.88438800    -0.87623500   `5    [20]
  H        -4.69439600    -1.88438800     0.87623500   `5    [20]
  H        -4.69439600     1.88438800    -0.87623500   `5    [21]
  H        -4.69439600     1.88438800     0.87623500   `5    [21]
  H        -6.09149300     0.00000000    -0.87381000   `5    [22]
  H        -6.09149300     0.00000000     0.87381000   `5    [22]
