# Supplementary material for: Benchmark Data Set of Crystalline Organic Semiconductors
Source: J Chem Theory Comput. 2023 Nov 16;19(22):8481–90. doi: 10.1021/acs.jctc.3c00861 (PMC10688188; doi:10.1021/acs.jctc.3c00861)
Supplement: Supplementary file 1 — ct3c00861_si_001.zip [file ct3c00861_si_001.zip › ICZb_cryst/cryst.xyz]

67 
ICZb cryst (PBE-D3paw900), SG=P21/c, nm=2
  C         4.32906983     1.03723447     2.72040999
  C         4.98651574    -0.14693447     2.33627154
  C         3.04931846     1.32534447     2.24289698
  C         2.41943298     0.41339947     1.38408549
  C         4.39087777    -1.06528697     1.47373013
  C         3.10561387    -0.78199947     1.00752711
  C         1.12646200     0.37224447     0.73724245
  N         2.28695081    -1.52220697     0.18085518
  C         1.08165756    -0.85575447    -0.00748808
  C         0.03145948     1.24462197     0.74883987
  C        -1.08165756     0.85575447     0.00748808
  C        -1.12646200    -0.37224447    -0.73724245
  C        -0.03145948    -1.24462197    -0.74883987
  N        -2.28695081     1.52220697    -0.18085518
  C        -3.10561387     0.78199947    -1.00752711
  C        -2.41943298    -0.41339947    -1.38408549
  C        -4.39087777     1.06528697    -1.47373013
  C        -4.98651574     0.14693447    -2.33627154
  C        -4.32906983    -1.03723447    -2.72040999
  C        -3.04931846    -1.32534447    -2.24289698
  H         4.89724345    -1.98250947     1.18313133
  H         5.98181483    -0.36602447     2.72283388
  H         4.81712823     1.73651447     3.39970114
  H         2.54793778     2.24756697     2.53140579
  H         0.04905315     2.17603697     1.31270991
  H        -0.04905315    -2.17603697    -1.31270991
  H        -2.55347570     2.38936447     0.27909461
  H         2.55347570    -2.38936447    -0.27909461
  H        -2.54793778    -2.24756697    -2.53140579
  H        -4.81712823    -1.73651447    -3.39970114
  H        -4.89724345     1.98250947    -1.18313133
  H        -5.98181483     0.36602447    -2.72283388
  C        -4.74726304     3.84197841     1.27255945
  C        -5.40470895     2.65780947     1.65669790
  C        -3.46751167     4.13008841     1.75007246
  C        -2.83762619     3.21814341     2.60888394
  C        -4.80907098     1.73945697     2.51923930
  C        -3.52380707     2.02274447     2.98544233
  C        -1.54465521     3.17698841     3.25572699
  N        -2.70514402     1.28253697     3.81211426
  C        -1.49985077     1.94898947     4.00045751
  C        -0.44965268     4.04936591     3.24412957
  C         0.66346435     3.66049841     3.98548136
  C         0.70826880     2.43249947     4.73021188
  C        -0.38673373     1.56012197     4.74180930
  N         1.86875761     4.32695091     4.17382461
  C         2.68742066     3.58674341     5.00049654
  C         2.00123977     2.39134447     5.37705493
  C         3.97268456     3.87003091     5.46669957
  C         4.56832253     2.95167841     6.32924097
  C         3.91087663     1.76750947     6.71337942
  C         2.63112525     1.47939947     6.23586641
  H        -5.31543666     0.82223447     2.80983811
  H        -6.40000804     2.43871947     1.27013555
  H        -5.23532144     4.54125841     0.59326830
  H        -2.96613099     5.05231091     1.46156364
  H        -0.46724636     4.98078091     2.68025953
  H        -0.36914006     0.62870697     5.30567934
  H         2.13528249     5.19410841     3.71387482
  H        -2.97166891     0.41537947     4.27206405
  H         2.12974457     0.55717697     6.52437523
  H         4.39893503     1.06822947     7.39267057
  H         4.47905025     4.78725341     5.17610076
  H         5.56362162     3.17076841     6.71580332
  Tv       13.09221129     0.00000000     0.00000000
  Tv        0.00000000     5.60948788     0.00000000
  Tv       -0.83638641     0.00000000     7.98593887
