# Supplementary material for: Benchmark Data Set of Crystalline Organic Semiconductors
Source: J Chem Theory Comput. 2023 Nov 16;19(22):8481–90. doi: 10.1021/acs.jctc.3c00861 (PMC10688188; doi:10.1021/acs.jctc.3c00861)
Supplement: Supplementary file 1 — ct3c00861_si_001.zip [file ct3c00861_si_001.zip › ICZb_cryst/molec.xyz]

32 
ICZb molec (CAM-B3LYPa3p), SG=2/m, CO=[oa=[10]]
  C         5.05865100     1.12266007     0.00000000   `1    [2,3,23]
  C         5.47226480    -0.21055458     0.00000000   `1    [1,5,22]
  C         3.71507900     1.44111970     0.00000000   `1    [1,4,24]
  C         2.77543096     0.41767591     0.00000000   `2    [3,6,7]
  C         4.55918520    -1.24669804     0.00000000   `1    [2,6,21]
  C         3.21018319    -0.92029473     0.00000000   `3    [4,5,8]
  C         1.32979508     0.38807878     0.00000000   `2    [4,9,10]
  N         2.10843308    -1.74394850     0.00000000   `4    [6,9,28]
  C         0.95529838    -0.97677236     0.00000000   `3    [7,8,13]
  C         0.36412271     1.38438254     0.00000000   `1    [7,11,25]
  C        -0.95529838     0.97677236     0.00000000   `3    [10,12,14]
  C        -1.32979508    -0.38807878     0.00000000   `2    [11,13,16]
  C        -0.36412271    -1.38438254     0.00000000   `1    [9,12,26]
  N        -2.10843308     1.74394850     0.00000000   `4    [11,15,27]
  C        -3.21018319     0.92029473     0.00000000   `3    [14,16,17]
  C        -2.77543096    -0.41767591     0.00000000   `2    [12,15,20]
  C        -4.55918520     1.24669804     0.00000000   `1    [15,18,31]
  C        -5.47226480     0.21055458     0.00000000   `1    [17,19,32]
  C        -5.05865100    -1.12266007     0.00000000   `1    [18,20,30]
  C        -3.71507900    -1.44111970     0.00000000   `1    [16,19,29]
  H         4.88772951    -2.27798157     0.00000000   `5    [5]
  H         6.53017657    -0.43801189     0.00000000   `5    [2]
  H         5.79965396     1.91039790     0.00000000   `5    [1]
  H         3.39948182     2.47674963     0.00000000   `5    [3]
  H         0.63546725     2.43225852     0.00000000   `5    [10]
  H        -0.63546725    -2.43225852     0.00000000   `5    [13]
  H        -2.13488366     2.74596691     0.00000000   `6    [14]
  H         2.13488366    -2.74596691     0.00000000   `6    [8]
  H        -3.39948182    -2.47674963     0.00000000   `5    [20]
  H        -5.79965396    -1.91039790     0.00000000   `5    [19]
  H        -4.88772951     2.27798157     0.00000000   `5    [17]
  H        -6.53017657     0.43801189     0.00000000   `5    [18]
