# Supplementary material for: Benchmark Data Set of Crystalline Organic Semiconductors
Source: J Chem Theory Comput. 2023 Nov 16;19(22):8481–90. doi: 10.1021/acs.jctc.3c00861 (PMC10688188; doi:10.1021/acs.jctc.3c00861)
Supplement: Supplementary file 1 — ct3c00861_si_001.zip [file ct3c00861_si_001.zip › ICZbCl2c_cryst/cryst.xyz]

67 
ICZbCl2c cryst (PBE-D3paw900), SG=P21/c, nm=2
  C         4.62228490    -0.82577639     2.23854883
  C         4.64538299     0.39178889     2.94267761
  C         3.54708685    -1.19490639     1.43307733
  C         2.46774246    -0.30528889     1.33388947
  C         3.57724548     1.27937389     2.85964922
  C         2.49509116     0.92849389     2.04952459
  C         1.23221920    -0.32488139     0.58311136
  N         1.34572040     1.64012389     1.75130318
  C         0.55718592     0.91178889     0.87586658
  C         0.67011299    -1.25122639    -0.30711668
  C        -0.55718592    -0.91178889    -0.87586658
  C        -1.23221920     0.32488139    -0.58311136
  C        -0.67011299     1.25122639     0.30711668
  N        -1.34572040    -1.64012389    -1.75130318
  C        -2.49509116    -0.92849389    -2.04952459
  C        -2.46774246     0.30528889    -1.33388947
  C        -3.57724548    -1.27937389    -2.85964922
  C        -4.64538299    -0.39178889    -2.94267761
  C        -4.62228490     0.82577639    -2.23854883
  C        -3.54708685     1.19490639    -1.43307733
  H         3.60386250     2.22203389     3.40283953
  H         5.50682210     0.64183389     3.55811446
  Cl        5.97926155    -1.89869889     2.39221905
  H         3.56354413    -2.13723889     0.88733035
  H         1.16604145    -2.19347889    -0.53454342
  H        -1.16604145     2.19347889     0.53454342
  H        -1.06554103    -2.51038639    -2.19699903
  H         1.06554103     2.51038639     2.19699903
  H        -3.56354413     2.13723889    -0.88733035
  Cl       -5.97926155     1.89869889    -2.39221905
  H        -3.60386250    -2.22203389    -3.40283953
  H        -5.50682210    -0.64183389    -3.55811446
  C        -5.34759952     2.05835139     1.65060028
  C        -5.37069761     3.27591666     0.94647151
  C        -4.27240146     1.68922139     2.45607179
  C        -3.19305708     2.57883889     2.55525965
  C        -4.30256009     4.16350166     1.02949990
  C        -3.22040578     3.81262166     1.83962452
  C        -1.95753382     2.55924639     3.30603776
  N        -2.07103502     4.52425166     2.13784593
  C        -1.28250054     3.79591666     3.01328253
  C        -1.39542761     1.63290139     4.19626580
  C        -0.16812870     1.97233889     4.76501570
  C         0.50690458     3.20900916     4.47226047
  C        -0.05520163     4.13535416     3.58203243
  N         0.62040578     1.24400389     5.64045230
  C         1.76977654     1.95563389     5.93867371
  C         1.74242784     3.18941666     5.22303858
  C         2.85193086     1.60475389     6.74879833
  C         3.92006837     2.49233889     6.83182672
  C         3.89697028     3.70990416     6.12769795
  C         2.82177223     4.07903416     5.32222644
  H        -4.32917712     5.10616166     0.48630958
  H        -6.23213672     3.52596166     0.33103465
  Cl       -6.70457616     0.98542889     1.49693007
  H        -4.28885875     0.74688889     3.00181876
  H        -1.89135607     0.69064889     4.42369254
  H         0.44072683     5.07760666     3.35460569
  H         0.34022641     0.37374139     6.08614815
  H        -1.79085564     5.39451416     1.69215008
  H         2.83822951     5.02136666     4.77647947
  Cl        5.25394693     4.78282666     6.28136816
  H         2.87854788     0.66209389     7.29198865
  H         4.78150748     2.24229389     7.44726358
  Tv       14.74889046     0.00000000     0.00000000
  Tv        0.00000000     5.76825555     0.00000000
  Tv       -1.45062924     0.00000000     7.77829823
