# Supplementary material for: Benchmark Data Set of Crystalline Organic Semiconductors
Source: J Chem Theory Comput. 2023 Nov 16;19(22):8481–90. doi: 10.1021/acs.jctc.3c00861 (PMC10688188; doi:10.1021/acs.jctc.3c00861)
Supplement: Supplementary file 1 — ct3c00861_si_001.zip [file ct3c00861_si_001.zip › ICZbCl2c_cryst/molec.xyz]

32 
ICZbCl2c molec (CAM-B3LYPa3p), SG=2/m, CO=[oa=[10]]
  C         5.06466354     1.01447884     0.00000000   `1    [2,3,23]
  C         5.46712205    -0.31959006     0.00000000   `2    [1,5,22]
  C         3.73387684     1.37026444     0.00000000   `2    [1,4,24]
  C         2.78094617     0.35977292     0.00000000   `3    [3,6,7]
  C         4.53149455    -1.33405752     0.00000000   `2    [2,6,21]
  C         3.18847663    -0.98607235     0.00000000   `4    [4,5,8]
  C         1.33580820     0.36042080     0.00000000   `3    [4,9,10]
  N         2.07140243    -1.78770213     0.00000000   `5    [6,9,28]
  C         0.93470026    -0.99725250     0.00000000   `4    [7,8,13]
  C         0.39257751     1.37760845     0.00000000   `2    [7,11,25]
  C        -0.93470026     0.99725250     0.00000000   `4    [10,12,14]
  C        -1.33580820    -0.36042080     0.00000000   `3    [11,13,16]
  C        -0.39257751    -1.37760845     0.00000000   `2    [9,12,26]
  N        -2.07140243     1.78770213     0.00000000   `5    [11,15,27]
  C        -3.18847663     0.98607235     0.00000000   `4    [14,16,17]
  C        -2.78094617    -0.35977292     0.00000000   `3    [12,15,20]
  C        -4.53149455     1.33405752     0.00000000   `2    [15,18,31]
  C        -5.46712205     0.31959006     0.00000000   `2    [17,19,32]
  C        -5.06466354    -1.01447884     0.00000000   `1    [18,20,30]
  C        -3.73387684    -1.37026444     0.00000000   `2    [16,19,29]
  H         4.84671294    -2.36906265     0.00000000   `6    [5]
  H         6.52226042    -0.55220314     0.00000000   `6    [2]
  Cl        6.28227591     2.25835975     0.00000000   `7    [1]
  H         3.45057573     2.41352816     0.00000000   `6    [3]
  H         0.68599507     2.41935564     0.00000000   `6    [10]
  H        -0.68599507    -2.41935564     0.00000000   `6    [13]
  H        -2.07763266     2.79019335     0.00000000   `8    [14]
  H         2.07763266    -2.79019335     0.00000000   `8    [8]
  H        -3.45057573    -2.41352816     0.00000000   `6    [20]
  Cl       -6.28227591    -2.25835975     0.00000000   `7    [19]
  H        -4.84671294     2.36906265     0.00000000   `6    [17]
  H        -6.52226042     0.55220314     0.00000000   `6    [18]
