# Supplementary material for: Benchmark Data Set of Crystalline Organic Semiconductors
Source: J Chem Theory Comput. 2023 Nov 16;19(22):8481–90. doi: 10.1021/acs.jctc.3c00861 (PMC10688188; doi:10.1021/acs.jctc.3c00861)
Supplement: Supplementary file 1 — ct3c00861_si_001.zip [file ct3c00861_si_001.zip › IF12b_cryst/cryst.xyz]

71 
IF12b cryst (PBE-D3paw900), SG=P21/n, nm=2
  C        -0.06126362     1.17277084    -0.81667685
  C         1.04092384     0.30671334    -0.86182685
  C         1.10037634    -0.85500084    -0.04984185
  C         2.39690384    -1.58707334    -0.29560935
  C         3.06651384    -0.75303084    -1.35914685
  C         4.27763880    -0.94532084    -2.01557935
  C         4.67793130    -0.01966084    -2.98847435
  C         3.87564634     1.08537084    -3.29796685
  C         2.65999134     1.28963584    -2.63945935
  C         2.25646634     0.36548585    -1.67137435
  C         0.06126362    -1.17277084     0.81667686
  C        -1.04092384    -0.30671334     0.86182685
  C        -1.10037634     0.85500084     0.04984185
  C        -2.39690384     1.58707334     0.29560935
  C        -3.06651384     0.75303084     1.35914686
  C        -4.27763880     0.94532084     2.01557935
  C        -4.67793130     0.01966084     2.98847435
  C        -3.87564634    -1.08537084     3.29796685
  C        -2.65999134    -1.28963584     2.63945935
  C        -2.25646634    -0.36548584     1.67137436
  H        -0.10143362     2.06141084    -1.44787435
  H         4.91074880    -1.80058084    -1.77796685
  H         5.62384630    -0.16191584    -3.50965435
  H         4.18687130     1.78756084    -4.07171685
  H         2.03627884     2.14457584    -2.89636685
  H         0.10143362    -2.06141084     1.44787435
  H        -4.91074880     1.80058084     1.77796685
  H        -5.62384630     0.16191585     3.50965435
  H        -4.18687130    -1.78756084     4.07171685
  H        -2.03627884    -2.14457584     2.89636685
  H         3.00864112    -1.63838084     0.61970685
  H         2.23684884    -2.62628084    -0.62199685
  H        -3.00864112     1.63838084    -0.61970685
  H        -2.23684884     2.62628084     0.62199686
  C         3.55358087     4.02250253     7.96292056
  C         2.45139341     3.15644503     8.00807056
  C         2.39194091     1.99473084     7.19608556
  C         1.09541341     1.26265834     7.44185306
  C         0.42580341     2.09670084     8.50539056
  C        -0.78532155     1.90441084     9.16182306
  C        -1.18561405     2.83007084    10.13471806
  C        -0.38332909     3.93510253    10.44421056
  C         0.83232591     4.13936753     9.78570306
  C         1.23585091     3.21521753     8.81761806
  C         3.43105362     1.67696084     6.32956685
  C         4.53324108     2.54301834     6.28441685
  C         4.59269358     3.70473253     7.09640185
  C         5.88922108     4.43680503     6.85063435
  C         6.55883108     3.60276253     5.78709685
  C         7.76995604     3.79505253     5.13066435
  C         8.17024854     2.86939253     4.15776935
  C         7.36796358     1.76436084     3.84827685
  C         6.15230858     1.56009584     4.50678435
  C         5.74878358     2.48424584     5.47486935
  H         3.59375087     4.91114253     8.59411806
  H        -1.41843155     1.04915084     8.92421056
  H        -2.13152905     2.68781584    10.65589806
  H        -0.69455405     4.63729253    11.21796056
  H         1.45603841     4.99430753    10.04261056
  H         3.39088362     0.78832084     5.69836935
  H         8.40306604     4.65031253     5.36827685
  H         9.11616354     3.01164753     3.63658935
  H         7.67918854     1.06217084     3.07452685
  H         5.52859608     0.70515585     4.24987685
  H         0.48367612     1.21135084     6.52653685
  H         1.25546841     0.22345085     7.76824056
  H         6.50095837     4.48811253     7.76595056
  H         5.72916608     5.47601253     6.52424685
  Tv        7.65107992     0.00000000     0.00000000
  Tv        0.00000000     5.69946338     0.00000000
  Tv       -0.66644543     0.00000000    14.29248742
