# Supplementary material for: Benchmark Data Set of Crystalline Organic Semiconductors
Source: J Chem Theory Comput. 2023 Nov 16;19(22):8481–90. doi: 10.1021/acs.jctc.3c00861 (PMC10688188; doi:10.1021/acs.jctc.3c00861)
Supplement: Supplementary file 1 — ct3c00861_si_001.zip [file ct3c00861_si_001.zip › IF12b_cryst/molec.xyz]

34 
IF12b molec (CAM-B3LYPa3p), SG=2/m, CO=[oa=[2],det=1]
  C         0.38045533     1.36108099     0.00000000   `1    [2,13,21]
  C         1.33104825     0.34981955     0.00000000   `2    [1,3,10]
  C         0.95096237    -0.99854387     0.00000000   `2    [2,4,11]
  C         2.17391623    -1.87894359     0.00000000   `3    [3,5,31,32]
  C         3.30300184    -0.88228444     0.00000000   `2    [4,6,10]
  C         4.66567160    -1.10048980     0.00000000   `1    [5,7,22]
  C         5.52292265    -0.00880327     0.00000000   `1    [6,8,23]
  C         5.01792736     1.28443237     0.00000000   `1    [7,9,24]
  C         3.65079885     1.50830208     0.00000000   `1    [8,10,25]
  C         2.79405738     0.41926521     0.00000000   `2    [2,5,9]
  C        -0.38045533    -1.36108099     0.00000000   `1    [3,12,26]
  C        -1.33104825    -0.34981955     0.00000000   `2    [11,13,20]
  C        -0.95096237     0.99854387     0.00000000   `2    [1,12,14]
  C        -2.17391623     1.87894359     0.00000000   `3    [13,15,33,34]
  C        -3.30300184     0.88228444     0.00000000   `2    [14,16,20]
  C        -4.66567160     1.10048980     0.00000000   `1    [15,17,27]
  C        -5.52292265     0.00880327     0.00000000   `1    [16,18,28]
  C        -5.01792736    -1.28443237     0.00000000   `1    [17,19,29]
  C        -3.65079885    -1.50830208     0.00000000   `1    [18,20,30]
  C        -2.79405738    -0.41926521     0.00000000   `2    [12,15,19]
  H         0.67508722     2.40371531     0.00000000   `4    [1]
  H         5.06587656    -2.10701654     0.00000000   `4    [6]
  H         6.59347219    -0.16605052     0.00000000   `4    [7]
  H         5.69971485     2.12477934     0.00000000   `4    [8]
  H         3.26399618     2.51944132     0.00000000   `4    [9]
  H        -0.67508722    -2.40371531     0.00000000   `4    [11]
  H        -5.06587656     2.10701654     0.00000000   `4    [16]
  H        -6.59347219     0.16605052     0.00000000   `4    [17]
  H        -5.69971485    -2.12477934     0.00000000   `4    [18]
  H        -3.26399618    -2.51944132     0.00000000   `4    [19]
  H         2.20656192    -2.52952227     0.87770600   `4    [4]
  H         2.20656192    -2.52952227    -0.87770600   `4    [4]
  H        -2.20656192     2.52952227    -0.87770600   `4    [14]
  H        -2.20656192     2.52952227     0.87770600   `4    [14]
