# Supplementary material for: Benchmark Data Set of Crystalline Organic Semiconductors
Source: J Chem Theory Comput. 2023 Nov 16;19(22):8481–90. doi: 10.1021/acs.jctc.3c00861 (PMC10688188; doi:10.1021/acs.jctc.3c00861)
Supplement: Supplementary file 1 — ct3c00861_si_001.zip [file ct3c00861_si_001.zip › IF21a_cryst/cryst.xyz]

139 
IF21a cryst (PBE-D3paw900), SG=P21/c, nm=4
  C         2.88590679     1.31015004     7.66195986
  C         2.08032429     2.34122004     8.16112986
  C         1.53124929     3.32914012     7.30189986
  C         0.69620179     4.29466012     8.09947986
  C         0.85257679     3.79586012     9.51478986
  C         0.33142929     4.30766012    10.69799986
  C         0.62498179     3.65559012    11.90103486
  C         1.42714679     2.50646004    11.92034986
  C         1.95533679     1.98540004    10.73690986
  C         1.66481179     2.63682004     9.53232986
  C         3.15828679     1.25279504     6.29386985
  C         2.62635929     2.23160004     5.44555986
  C         1.81492929     3.28283012     5.94601986
  C         1.40688679     4.19864012     4.81967986
  C         2.08650679     3.58584012     3.61838986
  C         2.09599929     4.00491012     2.29142986
  C         2.79785179     3.24266012     1.34729235
  C         3.48211179     2.08085004     1.72884985
  C         3.48291179     1.65700004     3.05937986
  C         2.78260429     2.41503004     4.00334986
  H         3.31009429     0.56623004     8.33497986
  H        -0.29733270     5.19778012    10.69717986
  H         0.21912179     4.04525012    12.83424986
  H         1.63761679     2.01232004    12.86956986
  H         2.58222179     1.09248004    10.75640486
  H         3.79561179     0.46203004     5.90029986
  H         1.56239929     4.90815012     1.99066986
  H         2.80271179     3.55449012     0.30291985
  H         4.02144679     1.49784004     0.98167986
  H         4.02277679     0.75497004     3.34780986
  H        -0.35663770     4.28511012     7.77385986
  H         1.03815929     5.33436012     7.97922986
  H         0.31260179     4.24178012     4.69268986
  H         1.72725679     5.23714012     4.99671986
  C         5.46851179    -1.54384004     5.51337985
  C         6.27409429    -0.51277004     5.01420986
  C         6.82316929     0.47515004     5.87343986
  C         7.65821679     1.44067004     5.07585986
  C         7.50184179     0.94187004     3.66054985
  C         8.02298929     1.45367004     2.47733986
  C         7.72943679     0.80160004     1.27430486
  C         6.92727179    -0.34753004     1.25498986
  C         6.39908179    -0.86859004     2.43842986
  C         6.68960679    -0.21717004     3.64300986
  C         5.19613179    -1.60119504     6.88146986
  C         5.72805929    -0.62239004     7.72977986
  C         6.53948929     0.42884004     7.22931986
  C         6.94753179     1.34465004     8.35565986
  C         6.26791179     0.73185004     9.55694986
  C         6.25841929     1.15092004    10.88390986
  C         5.55656679     0.38867004    11.82804736
  C         4.87230679    -0.77314004    11.44648986
  C         4.87150679    -1.19699004    10.11595986
  C         5.57181429    -0.43896004     9.17198986
  H         5.04432429    -2.28776004     4.84035986
  H         8.65175128     2.34379004     2.47815986
  H         8.13529679     1.19126004     0.34108986
  H         6.71680179    -0.84167004     0.30576985
  H         5.77219679    -1.76151004     2.41893486
  H         4.55880679    -2.39196004     7.27503986
  H         6.79201929     2.05416004    11.18466986
  H         5.55170679     0.70050004    12.87241986
  H         4.33297179    -1.35615004    12.19365986
  H         4.33164179    -2.09902004     9.82752986
  H         8.71105628     1.43112004     5.40147986
  H         7.31625929     2.48037004     5.19610986
  H         8.04181679     1.38779004     8.48264986
  H         6.62716179     2.38315004     8.17861986
  C         5.16133587     4.39783012    18.68871957
  C         5.96691837     3.36676012    18.18954957
  C         6.51599337     2.37884004    19.04877957
  C         7.35104087     1.41332004    18.25119957
  C         7.19466587     1.91212004    16.83588957
  C         7.71581337     1.40032004    15.65267957
  C         7.42226087     2.05239004    14.44964457
  C         6.62009587     3.20152012    14.43032957
  C         6.09190587     3.72258012    15.61376957
  C         6.38243087     3.07116012    16.81834957
  C         4.88895587     4.45518512    20.05680957
  C         5.42088337     3.47638012    20.90511957
  C         6.23231337     2.42515004    20.40465957
  C         6.64035587     1.50934004    21.53099957
  C         5.96073587     2.12214004    22.73228957
  C         5.95124337     1.70307004    24.05924957
  C         5.24939087     2.46532004    25.00338707
  C         4.56513087     3.62713012    24.62182957
  C         4.56433087     4.05098012    23.29129957
  C         5.26463837     3.29295012    22.34732957
  H         4.73714837     5.14175012    18.01569957
  H         8.34457536     0.51020004    15.65349957
  H         7.82812087     1.66273004    13.51642957
  H         6.40962587     3.69566012    13.48110957
  H         5.46502087     4.61550012    15.59427457
  H         4.25163087     5.24595012    20.45037957
  H         6.48484337     0.79983004    24.36000957
  H         5.24453087     2.15349004    26.04775957
  H         4.02579587     4.21014012    25.36899957
  H         4.02446587     4.95301012    23.00286957
  H         8.40388036     1.42287004    18.57681957
  H         7.00908337     0.37362004    18.37144957
  H         7.73464087     1.46620004    21.65798957
  H         6.31998587     0.47084004    21.35395957
  C         2.57873087     1.54384004    20.83729957
  C         1.77314837     0.51277004    21.33646957
  C         1.22407337    -0.47515004    20.47723957
  C         0.38902587    -1.44067004    21.27481957
  C         0.54540087    -0.94187004    22.69012957
  C         0.02425337    -1.45367004    23.87333957
  C         0.31780587    -0.80160004    25.07637457
  C         1.11997087     0.34753004    25.09568957
  C         1.64816087     0.86859004    23.91224957
  C         1.35763587     0.21717004    22.70766957
  C         2.85111087     1.60119504    19.46920957
  C         2.31918337     0.62239004    18.62089957
  C         1.50775337    -0.42884004    19.12135957
  C         1.09971087    -1.34465004    17.99501957
  C         1.77933087    -0.73185004    16.79372957
  C         1.78882337    -1.15092004    15.46676957
  C         2.49067587    -0.38867004    14.52263207
  C         3.17493587     0.77314004    14.90418957
  C         3.17573587     1.19699004    16.23471957
  C         2.47542837     0.43896004    17.17868957
  H         3.00291837     2.28776004    21.51031957
  H        -0.60450862    -2.34379004    23.87251957
  H        -0.08805413    -1.19126004    26.00958957
  H         1.33044087     0.84167004    26.04490957
  H         2.27504587     1.76151004    23.93174457
  H         3.48843587     2.39196004    19.07563957
  H         1.25522337    -2.05416004    15.16600957
  H         2.49553587    -0.70050004    13.47825957
  H         3.71427087     1.35615004    14.15701957
  H         3.71560087     2.09902004    16.52314957
  H        -0.66381362    -1.43112004    20.94919957
  H         0.73098337    -2.48037004    21.15456957
  H         0.00542587    -1.38779004    17.86802957
  H         1.42008087    -2.38315004    18.17205957
  Tv        8.66159449     0.00000000     0.00000000
  Tv        0.00000000     5.70798016     0.00000000
  Tv       -0.61435183     0.00000000    26.35067942
