# Supplementary material for: Benchmark Data Set of Crystalline Organic Semiconductors
Source: J Chem Theory Comput. 2023 Nov 16;19(22):8481–90. doi: 10.1021/acs.jctc.3c00861 (PMC10688188; doi:10.1021/acs.jctc.3c00861)
Supplement: Supplementary file 1 — ct3c00861_si_001.zip [file ct3c00861_si_001.zip › IF21a_cryst/main.dat]

name=11,12-dihydroindeno[2,1-a]fluorene
pubchem=15559296
tds=[[4,3,31],[4,3,32],[14,13,33],[14,13,34]]
