# Supplementary material for: Benchmark Data Set of Crystalline Organic Semiconductors
Source: J Chem Theory Comput. 2023 Nov 16;19(22):8481–90. doi: 10.1021/acs.jctc.3c00861 (PMC10688188; doi:10.1021/acs.jctc.3c00861)
Supplement: Supplementary file 1 — ct3c00861_si_001.zip [file ct3c00861_si_001.zip › IF21a_cryst/molec.xyz]

34 
IF21a molec (CAM-B3LYPa3p), SG=mm2y, CO=[oa=[4],det=1]
  C         0.69273500    -2.02535929     0.00000000   `1    [2,11,21]
  C         1.37580100    -0.81730429     0.00000000   `2    [1,3,10]
  C         0.68766700     0.40203571     0.00000000   `2    [2,4,13]
  C         1.66084100     1.55020071     0.00000000   `3    [3,5,31,32]
  C         2.99597800     0.85127671     0.00000000   `2    [4,6,10]
  C         4.26632200     1.39007771     0.00000000   `1    [5,7,22]
  C         5.36043700     0.53579671     0.00000000   `1    [6,8,23]
  C         5.18008900    -0.84062929     0.00000000   `1    [7,9,24]
  C         3.90647900    -1.38596229     0.00000000   `1    [8,10,25]
  C         2.81351300    -0.53454029     0.00000000   `2    [2,5,9]
  C        -0.69273500    -2.02535929     0.00000000   `1    [1,12,26]
  C        -1.37580100    -0.81730429     0.00000000   `2    [11,13,20]
  C        -0.68766700     0.40203571     0.00000000   `2    [3,12,14]
  C        -1.66084100     1.55020071     0.00000000   `3    [13,15,33,34]
  C        -2.99597800     0.85127671     0.00000000   `2    [14,16,20]
  C        -4.26632200     1.39007771     0.00000000   `1    [15,17,27]
  C        -5.36043700     0.53579671     0.00000000   `1    [16,18,28]
  C        -5.18008900    -0.84062929     0.00000000   `1    [17,19,29]
  C        -3.90647900    -1.38596229     0.00000000   `1    [18,20,30]
  C        -2.81351300    -0.53454029     0.00000000   `2    [12,15,19]
  H         1.23408200    -2.96268529     0.00000000   `4    [1]
  H         4.41350000     2.46321471     0.00000000   `4    [6]
  H         6.36202400     0.94518671     0.00000000   `4    [7]
  H         6.04340700    -1.49307729     0.00000000   `4    [8]
  H         3.77333400    -2.46028029     0.00000000   `4    [9]
  H        -1.23408200    -2.96268529     0.00000000   `4    [11]
  H        -4.41350000     2.46321471     0.00000000   `4    [16]
  H        -6.36202400     0.94518671     0.00000000   `4    [17]
  H        -6.04340700    -1.49307729     0.00000000   `4    [18]
  H        -3.77333400    -2.46028029     0.00000000   `4    [19]
  H         1.53657500     2.19102471     0.87726400   `4    [4]
  H         1.53657500     2.19102471    -0.87726400   `4    [4]
  H        -1.53657500     2.19102471     0.87726400   `4    [14]
  H        -1.53657500     2.19102471    -0.87726400   `4    [14]
