# Supplementary material for: Benchmark Data Set of Crystalline Organic Semiconductors
Source: J Chem Theory Comput. 2023 Nov 16;19(22):8481–90. doi: 10.1021/acs.jctc.3c00861 (PMC10688188; doi:10.1021/acs.jctc.3c00861)
Supplement: Supplementary file 1 — ct3c00861_si_001.zip [file ct3c00861_si_001.zip › indigo_cryst/cryst.xyz]

63 
indigo cryst (PBE-D3paw900), SG=P21/n, nm=2
  N         1.34489337    -1.21460196     0.43274890
  H         1.56130729    -1.12675946     1.43669016
  C         0.33938557    -0.55097946    -0.23111912
  C         0.10594444    -1.23661946    -1.53295720
  C         1.02972852    -2.36577946    -1.53186869
  C         1.25673261    -3.39475839    -2.44923009
  H         0.65751536    -3.45408839    -3.35759553
  C         2.23350417    -4.34358339    -2.15631762
  H         2.44066275    -5.15722839    -2.84936348
  C         2.96579642    -4.26049339    -0.95616268
  H         3.72664090    -5.01491839    -0.75396133
  C         2.74001017    -3.25238839    -0.01815850
  H         3.29430446    -3.20105839     0.91655791
  C         1.75779271    -2.30577446    -0.31817720
  O        -0.71051704    -0.86968196    -2.40348109
  N        -1.34489337     1.21460196    -0.43274890
  H        -1.56130729     1.12675946    -1.43669016
  C        -0.33938557     0.55097946     0.23111912
  C        -0.10594444     1.23661946     1.53295720
  C        -1.02972852     2.36577946     1.53186869
  C        -1.25673261     3.39475839     2.44923009
  H        -0.65751536     3.45408839     3.35759553
  C        -2.23350417     4.34358339     2.15631762
  H        -2.44066275     5.15722839     2.84936348
  C        -2.96579642     4.26049339     0.95616268
  H        -3.72664090     5.01491839     0.75396133
  C        -2.74001017     3.25238839     0.01815850
  H        -3.29430446     3.20105839    -0.91655791
  C        -1.75779271     2.30577446     0.31817720
  O         0.71051704     0.86968196     2.40348109
  N         1.43866711     1.68585696     4.98985013
  H         1.22225319     1.77369946     3.98590887
  C         2.44417491     2.34947946     5.65371815
  C         2.67761604     1.66383946     6.95555622
  C         1.75383196     0.53467946     6.95446772
  C         1.52682787    -0.49429946     7.87182912
  H         2.12604512    -0.55362946     8.78019455
  C         0.55005631    -1.44312446     7.57891664
  H         0.34289773    -2.25676946     8.27196251
  C        -0.18223594    -1.36003446     6.37876170
  H        -0.94308042    -2.11445946     6.17656036
  C         0.04355031    -0.35192946     5.44075753
  H        -0.51074398    -0.30059946     4.50604111
  C         1.02576777     0.59468446     5.74077623
  O         3.49407752     2.03077696     7.82608011
  N         4.12845385     4.11506089     5.85534792
  H         4.34486777     4.02721839     6.85928918
  C         3.12294605     3.45143839     5.19147990
  C         2.88950492     4.13707839     3.88964183
  C         3.81328900     5.26623839     3.89073033
  C         4.04029309     6.29521732     2.97336893
  H         3.44107584     6.35454732     2.06500350
  C         5.01706465     7.24404232     3.26628141
  H         5.22422323     8.05768732     2.57323554
  C         5.74935690     7.16095232     4.46643635
  H         6.51020138     7.91537732     4.66863770
  C         5.52357065     6.15284732     5.40444053
  H         6.07786494     6.10151732     6.33915694
  C         4.54135319     5.20623339     5.10442182
  O         2.07304344     3.77014089     3.01911794
  Tv        9.14329383     0.00000000     0.00000000
  Tv        0.00000000     5.80091786     0.00000000
  Tv       -3.57617287     0.00000000    10.84519805
