# Supplementary material for: Benchmark Data Set of Crystalline Organic Semiconductors
Source: J Chem Theory Comput. 2023 Nov 16;19(22):8481–90. doi: 10.1021/acs.jctc.3c00861 (PMC10688188; doi:10.1021/acs.jctc.3c00861)
Supplement: Supplementary file 1 — ct3c00861_si_001.zip [file ct3c00861_si_001.zip › indigo_cryst/molec.xyz]

30 
indigo molec (CAM-B3LYPa3p), SG=2/m, CO=[oa=[1],det=1]
  N         1.51077653     1.07715000     0.00000000   `1    [2,3,14]
  H         1.16670117     2.02351641     0.00000000   `2    [1]
  C         0.67144302    -0.01317140     0.00000000   `3    [1,4,18]
  C         1.50858775    -1.24264364     0.00000000   `4    [3,5,15]
  C         2.88442367    -0.74357450     0.00000000   `5    [4,6,14]
  C         4.10142392    -1.40468151     0.00000000   `6    [5,7,8]
  H         4.12690127    -2.48642467     0.00000000   `7    [6]
  C         5.26155799    -0.65534700     0.00000000   `6    [6,9,10]
  H         6.22622543    -1.14294053     0.00000000   `7    [8]
  C         5.19154052     0.73826800     0.00000000   `6    [8,11,12]
  H         6.11024871     1.31064480     0.00000000   `7    [10]
  C         3.98478308     1.41495194     0.00000000   `6    [10,13,14]
  H         3.95068593     2.49599105     0.00000000   `7    [12]
  C         2.82478044     0.65611329     0.00000000   `3    [1,5,12]
  O         1.07808654    -2.38086195     0.00000000   `8    [4]
  N        -1.51077653    -1.07715000     0.00000000   `1    [17,18,29]
  H        -1.16670117    -2.02351641     0.00000000   `2    [16]
  C        -0.67144302     0.01317140     0.00000000   `3    [3,16,19]
  C        -1.50858775     1.24264364     0.00000000   `4    [18,20,30]
  C        -2.88442367     0.74357450     0.00000000   `5    [19,21,29]
  C        -4.10142392     1.40468151     0.00000000   `6    [20,22,23]
  H        -4.12690127     2.48642467     0.00000000   `7    [21]
  C        -5.26155799     0.65534700     0.00000000   `6    [21,24,25]
  H        -6.22622543     1.14294053     0.00000000   `7    [23]
  C        -5.19154052    -0.73826800     0.00000000   `6    [23,26,27]
  H        -6.11024871    -1.31064480     0.00000000   `7    [25]
  C        -3.98478308    -1.41495194     0.00000000   `6    [25,28,29]
  H        -3.95068593    -2.49599105     0.00000000   `7    [27]
  C        -2.82478044    -0.65611329     0.00000000   `3    [16,20,27]
  O        -1.07808654     2.38086195     0.00000000   `8    [19]
