# Supplementary material for: Benchmark Data Set of Crystalline Organic Semiconductors
Source: J Chem Theory Comput. 2023 Nov 16;19(22):8481–90. doi: 10.1021/acs.jctc.3c00861 (PMC10688188; doi:10.1021/acs.jctc.3c00861)
Supplement: Supplementary file 1 — ct3c00861_si_001.zip [file ct3c00861_si_001.zip › indigoCl2_cryst/cryst.xyz]

63 
indigoCl2 cryst (PBE-D3paw900), SG=P21/c, nm=2
  N         3.26280896     1.22337254     5.87981496
  H         3.20889896     1.37682254     6.89388746
  C         4.14049063     0.39670755     5.22272915
  C         3.88904064     0.51497755     3.75908915
  C         2.78381063     1.46194754     3.64808165
  C         2.08170063     1.95135254     2.54459665
  H         2.31974064     1.61918254     1.53513915
  C         1.05757063     2.86134263     2.78590665
  Cl        0.15910064     3.51797763     1.45208915
  C         0.72643314     3.27274013     4.09037915
  H        -0.08607937     3.98483263     4.22920165
  C         1.41558063     2.77663263     5.19546915
  H         1.16489896     3.08828763     6.20728746
  C         2.44691064     1.86606254     4.96222915
  O         4.52552064    -0.08839254     2.87153415
  N         5.97474063    -1.22337254     5.15200165
  H         6.02865063    -1.37682254     4.13792915
  C         5.09705896    -0.39670754     5.80908746
  C         5.34850897    -0.51497754     7.27272746
  C         6.45373896    -1.46194754     7.38373496
  C         7.15584896    -1.95135254     8.48721996
  H         6.91780896    -1.61918254     9.49667746
  C         8.17997897    -2.86134263     8.24590996
  Cl        9.07844896    -3.51797763     9.57972746
  C         8.51111646    -3.27274013     6.94143746
  H         9.32362897    -3.98483263     6.80261496
  C         7.82196897    -2.77663263     5.83634746
  H         8.07265063    -3.08828763     4.82452915
  C         6.79063896    -1.86606254     6.06958746
  O         4.71202896     0.08839254     8.16028246
  N         8.01963231     3.46936763    -0.36390665
  H         8.07354231     3.62281763    -1.37797915
  C         7.14195063     2.64270263     0.29317915
  C         7.39340064     2.76097263     1.75681915
  C         8.49863063     3.70794263     1.86782665
  C         9.20074063     4.19734763     2.97131165
  H         8.96270064     3.86517763     3.98076915
  C        10.22487064     5.10733772     2.73000165
  Cl       11.12334064     5.76397272     4.06381915
  C        10.55600813     5.51873522     1.42552915
  H        11.36852064     6.23082772     1.28670665
  C         9.86686064     5.02262772     0.32043915
  H        10.11754230     5.33428272    -0.69137915
  C         8.83553063     4.11205763     0.55367915
  O         6.75692063     2.15760254     2.64437415
  N         5.30770064     1.02262254     0.36390665
  H         5.25379063     0.86917254     1.37797915
  C         6.18538231     1.84928754    -0.29317915
  C         5.93393230     1.73101754    -1.75681915
  C         4.82870231     0.78404754    -1.86782665
  C         4.12659231     0.29464255    -2.97131165
  H         4.36463231     0.62681254    -3.98076915
  C         3.10246231    -0.61534754    -2.73000165
  Cl        2.20399230    -1.27198254    -4.06381915
  C         2.77132481    -1.02674504    -1.42552915
  H         1.95881230    -1.73883754    -1.28670665
  C         3.46047230    -0.53063755    -0.32043915
  H         3.20979063    -0.84229254     0.69137915
  C         4.49180231     0.37993255    -0.55367915
  O         6.57041231     2.33438763    -2.64437415
  Tv       13.32733294     0.00000000     0.00000000
  Tv        0.00000000     4.49199018     0.00000000
  Tv       -4.08978334     0.00000000    11.03181661
