# Supplementary material for: Benchmark Data Set of Crystalline Organic Semiconductors
Source: J Chem Theory Comput. 2023 Nov 16;19(22):8481–90. doi: 10.1021/acs.jctc.3c00861 (PMC10688188; doi:10.1021/acs.jctc.3c00861)
Supplement: Supplementary file 1 — ct3c00861_si_001.zip [file ct3c00861_si_001.zip › indigoCl2_cryst/molec.xyz]

30 
indigoCl2 molec (CAM-B3LYPa3p), SG=2/m, CO=[oa=[1],det=1]
  N         1.49480194     1.09937726     0.00000000   `1    [2,3,14]
  H         1.13836933     2.04128567     0.00000000   `2    [1]
  C         0.67170126    -0.00272558     0.00000000   `3    [1,4,18]
  C         1.52492712    -1.22051537     0.00000000   `4    [3,5,15]
  C         2.89500400    -0.70048706     0.00000000   `5    [4,6,14]
  C         4.11621764    -1.35226896     0.00000000   `6    [5,7,8]
  H         4.16702776    -2.43207675     0.00000000   `7    [6]
  C         5.25731031    -0.57927951     0.00000000   `8    [6,9,10]
  Cl        6.81802781    -1.34010378     0.00000000   `9    [8]
  C         5.18269836     0.81260800     0.00000000   `6    [8,11,12]
  H         6.10040202     1.38397057     0.00000000   `7    [10]
  C         3.96615833     1.46811963     0.00000000   `6    [10,13,14]
  H         3.92381568     2.54860650     0.00000000   `7    [12]
  C         2.81449260     0.69649557     0.00000000   `3    [1,5,12]
  O         1.11275553    -2.36411650     0.00000000   `10   [4]
  N        -1.49480194    -1.09937726     0.00000000   `1    [17,18,29]
  H        -1.13836933    -2.04128567     0.00000000   `2    [16]
  C        -0.67170126     0.00272558     0.00000000   `3    [3,16,19]
  C        -1.52492712     1.22051537     0.00000000   `4    [18,20,30]
  C        -2.89500400     0.70048706     0.00000000   `5    [19,21,29]
  C        -4.11621764     1.35226896     0.00000000   `6    [20,22,23]
  H        -4.16702776     2.43207675     0.00000000   `7    [21]
  C        -5.25731031     0.57927951     0.00000000   `8    [21,24,25]
  Cl       -6.81802781     1.34010378     0.00000000   `9    [23]
  C        -5.18269836    -0.81260800     0.00000000   `6    [23,26,27]
  H        -6.10040202    -1.38397057     0.00000000   `7    [25]
  C        -3.96615833    -1.46811963     0.00000000   `6    [25,28,29]
  H        -3.92381568    -2.54860650     0.00000000   `7    [27]
  C        -2.81449260    -0.69649557     0.00000000   `3    [16,20,27]
  O        -1.11275553     2.36411650     0.00000000   `10   [19]
