# Supplementary material for: Benchmark Data Set of Crystalline Organic Semiconductors
Source: J Chem Theory Comput. 2023 Nov 16;19(22):8481–90. doi: 10.1021/acs.jctc.3c00861 (PMC10688188; doi:10.1021/acs.jctc.3c00861)
Supplement: Supplementary file 1 — ct3c00861_si_001.zip [file ct3c00861_si_001.zip › naphthalene_cryst/cryst.xyz]

39 
naphthalene cryst (PBE-D3paw900), SG=P21/c, nm=2
  C        -1.76224143     0.11828131    -1.81450265
  C        -1.38043330     0.97708381    -0.80517205
  C        -0.32847271     0.63249631     0.08195621
  C         0.09196809     1.49733631     1.12491840
  C         1.11264789     1.12943381     1.97722906
  H        -2.56788436     0.40659631    -2.49001260
  H        -1.87371540     1.94039881    -0.67719925
  H        -0.40999157     2.45687131     1.24544836
  H         1.41502359     1.80206881     2.78107603
  C         1.76224143    -0.11828131     1.81450265
  C         1.38043330    -0.97708381     0.80517205
  C         0.32847271    -0.63249631    -0.08195621
  C        -0.09196809    -1.49733631    -1.12491840
  C        -1.11264789    -1.12943381    -1.97722906
  H         2.56788436    -0.40659631     2.49001260
  H         1.87371540    -1.94039881     0.67719925
  H         0.40999157    -2.45687131    -1.24544836
  H        -1.41502359    -1.80206881    -2.78107603
  C         0.10339515     3.06914894     5.48957221
  C        -0.27841298     3.92795144     4.48024161
  C        -1.33037357     3.58336394     3.59311335
  C        -1.75081437     4.44820394     2.55015116
  C        -2.77149417     4.08030144     1.69784049
  H         0.90903808     3.35746394     6.16508216
  H         0.21486912     4.89126644     4.35226880
  H        -1.24885471     5.40773894     2.42962120
  H        -3.07386987     4.75293644     0.89399353
  C        -3.42108771     2.83258631     1.86056691
  C        -3.03927957     1.97378381     2.86989751
  C        -1.98731899     2.31837131     3.75702577
  C        -1.56687819     1.45353131     4.79998796
  C        -0.54619839     1.82143381     5.65229862
  H        -4.22673064     2.54427131     1.18505696
  H        -3.53256168     1.01046881     2.99787031
  H        -2.06883785     0.49399631     4.92051792
  H        -0.24382269     1.14879881     6.45614559
  Tv        7.81170414     0.00000000     0.00000000
  Tv        0.00000000     5.90173525     0.00000000
  Tv       -3.31769256     0.00000000     7.35013912
