# Supplementary material for: Benchmark Data Set of Crystalline Organic Semiconductors
Source: J Chem Theory Comput. 2023 Nov 16;19(22):8481–90. doi: 10.1021/acs.jctc.3c00861 (PMC10688188; doi:10.1021/acs.jctc.3c00861)
Supplement: Supplementary file 1 — ct3c00861_si_001.zip [file ct3c00861_si_001.zip › naphthalene_cryst/molec.xyz]

18 
naphthalene molec (CAM-B3LYPa3p), SG=mmm, CO=[oa=[4]]
  C        -2.41453400     0.70460100     0.00000000   `2    [2,6,14]
  C        -1.23747000     1.39136100     0.00000000   `2    [1,3,7]
  C         0.00000000     0.70806700     0.00000000   `3    [2,4,12]
  C         1.23747000     1.39136100     0.00000000   `2    [3,5,8]
  C         2.41453400     0.70460100     0.00000000   `2    [4,9,10]
  H        -3.35538500     1.23905800     0.00000000   `1    [1]
  H        -1.23419200     2.47443500     0.00000000   `1    [2]
  H         1.23419200     2.47443500     0.00000000   `1    [4]
  H         3.35538500     1.23905800     0.00000000   `1    [5]
  C         2.41453400    -0.70460100     0.00000000   `2    [5,11,15]
  C         1.23747000    -1.39136100     0.00000000   `2    [10,12,16]
  C         0.00000000    -0.70806700     0.00000000   `3    [3,11,13]
  C        -1.23747000    -1.39136100     0.00000000   `2    [12,14,17]
  C        -2.41453400    -0.70460100     0.00000000   `2    [1,13,18]
  H         3.35538500    -1.23905800     0.00000000   `1    [10]
  H         1.23419200    -2.47443500     0.00000000   `1    [11]
  H        -1.23419200    -2.47443500     0.00000000   `1    [13]
  H        -3.35538500    -1.23905800     0.00000000   `1    [14]
