# Supplementary material for: Benchmark Data Set of Crystalline Organic Semiconductors
Source: J Chem Theory Comput. 2023 Nov 16;19(22):8481–90. doi: 10.1021/acs.jctc.3c00861 (PMC10688188; doi:10.1021/acs.jctc.3c00861)
Supplement: Supplementary file 1 — ct3c00861_si_001.zip [file ct3c00861_si_001.zip › NDFPh_cryst/cryst.xyz]

91 
NDFPh cryst (PBE-D3paw900), SG=P21/c, nm=2
  C        -4.60229366     0.05237992    -3.09469442
  C        -4.55459013     0.66144992    -4.36350826
  C        -5.66342763     0.62731992    -5.20607326
  C        -6.83310763    -0.02167992    -4.79967076
  C        -6.87766263    -0.65614992    -3.55540826
  C        -5.77779866    -0.61861992    -2.70418442
  H        -3.65086263     1.17840992    -4.68487076
  H        -5.61037263     1.11446992    -6.17996826
  H        -7.71027763    -0.03741992    -5.44669826
  H        -7.78052367    -1.17902992    -3.24217192
  H        -5.81953866    -1.11404992    -1.73570692
  C        -1.48070867     0.19345992    -1.11900692
  C        -2.14520366     0.48375992    -2.35370192
  C        -3.46026616     0.10123992    -2.20239442
  O        -3.67458617    -0.37663992    -0.91460692
  C        -2.46779866    -0.31717992    -0.26557942
  C        -2.24028969    -0.74958992     1.04135692
  C        -0.93333469    -0.70051992     1.49369692
  C         0.12727366    -0.23808992     0.66844692
  C         1.48070866    -0.19345992     1.11900692
  C         2.14520366    -0.48375992     2.35370192
  C         3.46026616    -0.10123992     2.20239442
  O         3.67458617     0.37663992     0.91460692
  C         2.46779866     0.31717992     0.26557942
  C         2.24028969     0.74958992    -1.04135692
  C         0.93333469     0.70051992    -1.49369692
  C        -0.12727366     0.23808992    -0.66844692
  H        -1.70490764     0.88830992    -3.25775576
  H        -3.05315219    -1.11712992     1.66277692
  H        -0.70563220    -1.04214992     2.50262692
  H         1.70490764    -0.88830992     3.25775576
  H         3.05315219     1.11712992    -1.66277692
  H         0.70563220     1.04214992    -2.50262692
  C         4.60229366    -0.05237992     3.09469442
  C         4.55459013    -0.66144992     4.36350826
  C         5.66342763    -0.62731992     5.20607326
  C         6.83310763     0.02167992     4.79967076
  C         6.87766263     0.65614992     3.55540826
  C         5.77779866     0.61861992     2.70418442
  H         3.65086263    -1.17840992     4.68487076
  H         5.61037263    -1.11446992     6.17996826
  H         7.71027763     0.03741992     5.44669826
  H         7.78052367     1.17902992     3.24217192
  H         5.81953866     1.11404992     1.73570692
  C         4.12200763     3.79942975     6.34877826
  C         4.07430410     4.40849975     7.61759210
  C         5.18314160     4.37436975     8.46015710
  C         6.35282160     3.72536992     8.05375460
  C         6.39737660     3.09089992     6.80949210
  C         5.29751263     3.12842992     5.95826826
  H         3.17057660     4.92545975     7.93895460
  H         5.13008660     4.86151975     9.43405210
  H         7.22999160     3.70962992     8.70078210
  H         7.30023764     2.56801992     6.49625576
  H         5.33925263     2.63299992     4.98979076
  C         1.00042263     3.94050975     4.37309076
  C         1.66491763     4.23080975     5.60778576
  C         2.97998013     3.84828975     5.45647826
  O         3.19430014     3.37040992     4.16869076
  C         1.98751263     3.42986992     3.51966326
  C         1.76000366     2.99745992     2.21272692
  C         0.45304866     3.04652992     1.76038692
  C        -0.60755969     3.50895992     2.58563692
  C        -1.96099470     3.55358992     2.13507692
  C        -2.62548969     3.26328992     0.90038192
  C        -3.94055219     3.64580992     1.05168942
  O        -4.15487220     4.12368975     2.33947692
  C        -2.94808469     4.06422975     2.98850442
  C        -2.72057572     4.49663975     4.29544076
  C        -1.41362073     4.44756975     4.74778076
  C        -0.35301237     3.98513975     3.92253076
  H         1.22462161     4.63535975     6.51183960
  H         2.57286616     2.62991992     1.59130692
  H         0.22534616     2.70489992     0.75145692
  H        -2.18519367     2.85873992    -0.00367192
  H        -3.53343822     4.86417975     4.91686076
  H        -1.18591823     4.78919975     5.75671076
  C        -5.08257969     3.69466992     0.15938942
  C        -5.03487616     3.08559992    -1.10942442
  C        -6.14371366     3.11972992    -1.95198942
  C        -7.31339366     3.76872975    -1.54558692
  C        -7.35794866     4.40319975    -0.30132442
  C        -6.25808469     4.36566975     0.54989942
  H        -4.13114866     2.56863992    -1.43078692
  H        -6.09065866     2.63257992    -2.92588442
  H        -8.19056367     3.78446975    -2.19261442
  H        -8.26080970     4.92607975     0.01191192
  H        -6.29982470     4.86109975     1.51837692
  Tv       17.79309836     0.00000000     0.00000000
  Tv        0.00000000     7.49409967     0.00000000
  Tv       -0.96057206     0.00000000     6.50816768
