# Supplementary material for: Benchmark Data Set of Crystalline Organic Semiconductors
Source: J Chem Theory Comput. 2023 Nov 16;19(22):8481–90. doi: 10.1021/acs.jctc.3c00861 (PMC10688188; doi:10.1021/acs.jctc.3c00861)
Supplement: Supplementary file 1 — ct3c00861_si_001.zip [file ct3c00861_si_001.zip › NDFPh_cryst/molec.xyz]

44 
NDFPh molec (CAM-B3LYPa3p), SG=2/m, CO=[usesubset=[$12..27],oa=[13],det=1]
  C        -5.42081262     1.05654140     0.00000000   `1    [2,6,14]
  C        -5.80387849     2.39685912     0.00000000   `2    [1,3,7]
  C        -7.13957935     2.74595741     0.00000000   `2    [2,4,8]
  C        -8.11862479     1.76425623     0.00000000   `2    [3,5,9]
  C        -7.74745145     0.43086636     0.00000000   `2    [4,6,10]
  C        -6.41028978     0.07660033     0.00000000   `2    [1,5,11]
  H        -5.05003522     3.17244468     0.00000000   `3    [2]
  H        -7.41973869     3.79106054     0.00000000   `3    [3]
  H        -9.16491033     2.03916593     0.00000000   `3    [4]
  H        -8.50451866    -0.34223671     0.00000000   `3    [5]
  H        -6.12462933    -0.96531886     0.00000000   `3    [6]
  C        -1.78427782     0.49412450     0.00000000   `1    [13,16,27]
  C        -2.87071940     1.42432425     0.00000000   `2    [12,14,28]
  C        -4.01104568     0.69148023     0.00000000   `4    [1,13,15]
  O        -3.72167219    -0.64387613     0.00000000   `5    [14,16]
  C        -2.36981559    -0.75444817     0.00000000   `4    [12,15,17]
  C        -1.65691155    -1.95292487     0.00000000   `2    [16,18,29]
  C        -0.29463299    -1.85860843     0.00000000   `2    [17,19,30]
  C         0.36928162    -0.60544743     0.00000000   `1    [18,20,27]
  C         1.78427782    -0.49412450     0.00000000   `1    [19,21,24]
  C         2.87071940    -1.42432425     0.00000000   `2    [20,22,31]
  C         4.01104568    -0.69148023     0.00000000   `4    [21,23,34]
  O         3.72167219     0.64387613     0.00000000   `5    [22,24]
  C         2.36981559     0.75444817     0.00000000   `4    [20,23,25]
  C         1.65691155     1.95292487     0.00000000   `2    [24,26,32]
  C         0.29463299     1.85860843     0.00000000   `2    [25,27,33]
  C        -0.36928162     0.60544743     0.00000000   `1    [12,19,26]
  H        -2.81293750     2.49865600     0.00000000   `3    [13]
  H        -2.16679379    -2.90590674     0.00000000   `3    [17]
  H         0.30188976    -2.76073905     0.00000000   `3    [18]
  H         2.81293750    -2.49865600     0.00000000   `3    [21]
  H         2.16679379     2.90590674     0.00000000   `3    [25]
  H        -0.30188976     2.76073905     0.00000000   `3    [26]
  C         5.42081262    -1.05654140     0.00000000   `1    [22,35,39]
  C         5.80387849    -2.39685912     0.00000000   `2    [34,36,40]
  C         7.13957935    -2.74595741     0.00000000   `2    [35,37,41]
  C         8.11862479    -1.76425623     0.00000000   `2    [36,38,42]
  C         7.74745145    -0.43086636     0.00000000   `2    [37,39,43]
  C         6.41028978    -0.07660033     0.00000000   `2    [34,38,44]
  H         5.05003522    -3.17244468     0.00000000   `3    [35]
  H         7.41973869    -3.79106054     0.00000000   `3    [36]
  H         9.16491033    -2.03916593     0.00000000   `3    [37]
  H         8.50451866     0.34223671     0.00000000   `3    [38]
  H         6.12462933     0.96531886     0.00000000   `3    [39]
