# Supplementary material for: Benchmark Data Set of Crystalline Organic Semiconductors
Source: J Chem Theory Comput. 2023 Nov 16;19(22):8481–90. doi: 10.1021/acs.jctc.3c00861 (PMC10688188; doi:10.1021/acs.jctc.3c00861)
Supplement: Supplementary file 1 — ct3c00861_si_001.zip [file ct3c00861_si_001.zip › NDI_cryst/cryst.xyz]

55 
NDI cryst (PBE-D3paw900), SG=P-1, nm=2, orbs=[[1],[2]]
  N        -2.62796367     2.27907406    -0.37845261
  C        -2.82070349     1.01535488    -0.92309459
  C        -1.50418227     2.73601262     0.28004914
  C        -1.72238370     0.04391949    -0.73069041
  C        -0.38767244     1.78195731     0.41724835
  C        -1.84321993    -1.25600668    -1.20206463
  C        -0.53636402     0.46116840    -0.07657414
  C         0.79220011     2.17106703     1.03478540
  C        -0.79220011    -2.17106703    -1.03478540
  C         0.53636402    -0.46116840     0.07657414
  C         1.84321993     1.25600668     1.20206463
  C         0.38767244    -1.78195731    -0.41724835
  C         1.72238370    -0.04391949     0.73069041
  C         1.50418227    -2.73601262    -0.28004914
  C         2.82070349    -1.01535488     0.92309459
  N         2.62796367    -2.27907406     0.37845261
  O        -3.86161318     0.75683089    -1.53671555
  O        -1.45275239     3.89746197     0.72137088
  O         1.45275239    -3.89746197    -0.72137088
  O         3.86161318    -0.75683089     1.53671555
  H        -2.75454968    -1.56447083    -1.71253060
  H         0.90027715     3.18616571     1.40809114
  H        -0.90027715    -3.18616571    -1.40809114
  H         2.75454968     1.56447083     1.71253060
  H        -3.40275353     2.96994933    -0.50923202
  H         3.40275353    -2.96994933     0.50923202
  N        -0.06270471     2.89859093     4.71253018
  C        -0.80566444     1.94470698     4.05163836
  C         1.21572499     2.74932003     5.23041067
  C        -0.18661448     0.61383715     3.89118673
  C         1.85564497     1.43244027     5.02686408
  C        -0.88254060    -0.41140873     3.26443760
  C         1.12842023     0.40188130     4.37823715
  C         3.14573755     1.19913022     5.48616527
  C        -0.28607064    -1.67188355     3.10409607
  C         1.73124668    -0.87463463     4.21202419
  C         3.74220751    -0.06134461     5.32582374
  C         1.00402194    -1.90519360     3.56339727
  C         3.04628139    -1.08659049     4.69907461
  C         1.64394192    -3.22207337     3.35985067
  C         3.66533135    -2.41746031     4.53862298
  N         2.92237162    -3.37134426     3.87773116
  O        -1.94017417     2.21181273     3.61768312
  O         1.75100475     3.68303908     5.83533735
  O         1.10866216    -4.15579242     2.75492400
  O         4.79984108    -2.68456607     4.97257822
  H        -1.88749037    -0.22876307     2.88644231
  H         3.68887735     2.00157943     5.98412676
  H        -0.82921044    -2.47433276     2.60613458
  H         4.74715728    -0.24399027     5.70381903
  H        -0.50752468     3.83602078     4.84132132
  H         3.36719159    -4.30877412     3.74894002
  Tv        7.52685286     0.00000000     0.00000000
  Tv        1.44357718     8.09712673     0.00000000
  Tv        2.85966691    -0.47275334     8.59026134
