# Supplementary material for: Benchmark Data Set of Crystalline Organic Semiconductors
Source: J Chem Theory Comput. 2023 Nov 16;19(22):8481–90. doi: 10.1021/acs.jctc.3c00861 (PMC10688188; doi:10.1021/acs.jctc.3c00861)
Supplement: Supplementary file 1 — ct3c00861_si_001.zip [file ct3c00861_si_001.zip › NDI_cryst/molec.xyz]

26 
NDI molec (CAM-B3LYPa3p), SG=mmm, CO=[usesubset=[$1..16],oa=[13],det=1]
  N        -3.47830000     0.00000000     0.00000000   `1    [2,3,25]
  C        -2.87452400    -1.24487600     0.00000000   `2    [1,4,17]
  C        -2.87452400     1.24487600     0.00000000   `2    [1,5,18]
  C        -1.39120300    -1.23252700     0.00000000   `3    [2,6,7]
  C        -1.39120300     1.23252700     0.00000000   `3    [3,7,8]
  C        -0.70048200    -2.41472700     0.00000000   `4    [4,9,21]
  C        -0.70401900     0.00000000     0.00000000   `3    [4,5,10]
  C        -0.70048200     2.41472700     0.00000000   `4    [5,11,22]
  C         0.70048200    -2.41472700     0.00000000   `4    [6,12,23]
  C         0.70401900     0.00000000     0.00000000   `3    [7,12,13]
  C         0.70048200     2.41472700     0.00000000   `4    [8,13,24]
  C         1.39120300    -1.23252700     0.00000000   `3    [9,10,14]
  C         1.39120300     1.23252700     0.00000000   `3    [10,11,15]
  C         2.87452400    -1.24487600     0.00000000   `2    [12,16,19]
  C         2.87452400     1.24487600     0.00000000   `2    [13,16,20]
  N         3.47830000     0.00000000     0.00000000   `1    [14,15,26]
  O        -3.53647600    -2.25246200     0.00000000   `5    [2]
  O        -3.53647600     2.25246200     0.00000000   `5    [3]
  O         3.53647600    -2.25246200     0.00000000   `5    [14]
  O         3.53647600     2.25246200     0.00000000   `5    [15]
  H        -1.25629900    -3.34202700     0.00000000   `6    [6]
  H        -1.25629900     3.34202700     0.00000000   `6    [8]
  H         1.25629900    -3.34202700     0.00000000   `6    [9]
  H         1.25629900     3.34202700     0.00000000   `6    [11]
  H        -4.49000800     0.00000000     0.00000000   `7    [1]
  H         4.49000800     0.00000000     0.00000000   `7    [16]
