# Supplementary material for: Benchmark Data Set of Crystalline Organic Semiconductors
Source: J Chem Theory Comput. 2023 Nov 16;19(22):8481–90. doi: 10.1021/acs.jctc.3c00861 (PMC10688188; doi:10.1021/acs.jctc.3c00861)
Supplement: Supplementary file 1 — ct3c00861_si_001.zip [file ct3c00861_si_001.zip › NDT_cryst/cryst.xyz]

99 
NDT cryst (PBE-D3paw900), SG=P21/c, nm=4, orbs=[[1,3],[2,4]]
  S         2.73781616     1.73245865    -1.14703719
  S        -2.73781616    -1.73245865     1.14703719
  C         0.39805116     0.59204865    -0.06792719
  C        -0.39805116    -0.59204865     0.06792719
  C         1.61126366     0.46349115    -0.79602719
  C        -1.61126366    -0.46349115     0.79602719
  C         2.02251366    -0.75619115    -1.38092469
  C        -2.02251366     0.75619115     1.38092469
  C         0.04467116    -1.82461865    -0.49195719
  C        -0.04467116     1.82461865     0.49195719
  C         1.22104116    -1.91375865    -1.19638969
  C        -1.22104116     1.91375865     1.19638969
  C         3.23816116    -0.60660365    -2.12402469
  C        -3.23816116     0.60660365     2.12402469
  C         3.72875116     0.66854865    -2.07803719
  C        -3.72875116    -0.66854865     2.07803719
  H        -0.57743624    -2.71159115    -0.36411719
  H         0.57743624     2.71159115     0.36411719
  H         1.53470866    -2.86346615    -1.62973969
  H        -1.53470866     2.86346615     1.62973969
  H         3.71230866    -1.40716115    -2.68542219
  H        -3.71230866     1.40716115     2.68542219
  H         4.61842116     1.06634115    -2.55634719
  H        -4.61842116    -1.06634115     2.55634719
  S         5.06243374    -0.42504365     2.99354469
  S        11.52669132     0.42504365     5.16528407
  C         7.60296882    -0.16010365     4.18061907
  C         8.98615624     0.16010365     3.97820969
  C         6.74755124    -0.02971115     3.05357969
  C         9.84157382     0.02971115     5.10524907
  C         7.20844124     0.41120365     1.79354719
  C         9.38068382    -0.41120365     6.36528157
  C         9.44117124     0.59898865     2.70225219
  C         7.14795382    -0.59898865     5.45657657
  C         8.58211624     0.72693365     1.63784219
  C         8.00700882    -0.72693365     6.52098657
  C         6.16215874     0.43299365     0.81506219
  C        10.42696632    -0.43299365     7.34376657
  C         4.96589624     0.00301865     1.32005219
  C        11.62322882    -0.00301865     6.83877657
  H        10.49564874     0.85001615     2.57407219
  H         6.09347632    -0.85001615     5.58475657
  H         8.94717374     1.06792865     0.67132219
  H         7.64195132    -1.06792865     7.48750657
  H         6.30000366     0.75018365    -0.21657719
  H        10.28912140    -0.75018365     8.37540595
  H         4.01586874    -0.07438115     0.79826719
  H        12.57325632     0.07438115     7.36056157
  S        -3.02660358     5.47545095     5.22645157
  S         2.44902874     2.01053365     2.93237719
  C        -0.68683858     4.33504095     4.14734157
  C         0.10926374     3.15094365     4.01148719
  C        -1.90005108     4.20648345     4.87544157
  C         1.32247624     3.27950115     3.28338719
  C        -2.31130108     2.98680115     5.46033907
  C         1.73372624     4.49918345     2.69848969
  C        -0.33345858     1.91837365     4.57137157
  C        -0.24411626     5.56761095     3.58745719
  C        -1.50982858     1.82923365     5.27580407
  C         0.93225374     5.65675095     2.88302469
  C        -3.52694858     3.13638865     6.20343907
  C         2.94937374     4.34959595     1.95538969
  C        -4.01753858     4.41154095     6.15745157
  C         3.43996374     3.07444365     2.00137719
  H         0.28864882     1.03140115     4.44353157
  H        -0.86622366     6.45458345     3.71529719
  H        -1.82349608     0.87952615     5.70915407
  H         1.24592124     6.60645845     2.44967469
  H        -4.00109608     2.33583115     6.76483657
  H         3.42352124     5.15015345     1.39399219
  H        -4.90720858     4.80933345     6.63576157
  H         4.32963374     2.67665115     1.52306719
  S        11.81547874     3.31794865     1.08586969
  S         5.35122116     4.16803595    -1.08586969
  C         9.27494366     3.58288865    -0.10120469
  C         7.89175624     3.90309595     0.10120469
  C        10.13036124     3.71328115     1.02583469
  C         7.03633866     3.77270345    -1.02583469
  C         9.66947124     4.15419595     2.28586719
  C         7.49722866     3.33178865    -2.28586719
  C         7.43674124     4.34198095     1.37716219
  C         9.72995866     3.14400365    -1.37716219
  C         8.29579624     4.46992595     2.44157219
  C         8.87090366     3.01605865    -2.44157219
  C        10.71575374     4.17598595     3.26435219
  C         6.45094616     3.30999865    -3.26435219
  C        11.91201624     3.74601095     2.75936219
  C         5.25468366     3.73997365    -2.75936219
  H         6.38226374     4.59300845     1.50534219
  H        10.78443616     2.89297615    -1.50534219
  H         7.93073874     4.81092095     3.40809219
  H         9.23596116     2.67506365    -3.40809219
  H        10.57790882     4.49317595     4.29599157
  H         6.58879108     2.99280865    -4.29599157
  H        12.86204374     3.66861115     3.28114719
  H         4.30465616     3.81737345    -3.28114719
  Tv       17.16669990     0.00000000     0.00000000
  Tv        0.00000000     7.48598460     0.00000000
  Tv       -0.57757484     0.00000000     8.15882876
