# Supplementary material for: Benchmark Data Set of Crystalline Organic Semiconductors
Source: J Chem Theory Comput. 2023 Nov 16;19(22):8481–90. doi: 10.1021/acs.jctc.3c00861 (PMC10688188; doi:10.1021/acs.jctc.3c00861)
Supplement: Supplementary file 1 — ct3c00861_si_001.zip [file ct3c00861_si_001.zip › NDT_cryst/molec.xyz]

24 
NDT molec (CAM-B3LYPa3p), SG=2/m, CO=[oa=[12]]
  S        -2.79743737     1.97727196     0.00000000   `1    [5,15]
  S         2.79743737    -1.97727196     0.00000000   `1    [6,16]
  C        -0.32880917     0.62458644     0.00000000   `2    [4,5,10]
  C         0.32880917    -0.62458644     0.00000000   `2    [3,6,9]
  C        -1.74597503     0.60614168     0.00000000   `3    [1,3,7]
  C         1.74597503    -0.60614168     0.00000000   `3    [2,4,8]
  C        -2.47381402    -0.57810263     0.00000000   `2    [5,11,13]
  C         2.47381402     0.57810263     0.00000000   `2    [6,12,14]
  C        -0.42588244    -1.82749099     0.00000000   `4    [4,11,17]
  C         0.42588244     1.82749099     0.00000000   `4    [3,12,18]
  C        -1.78355629    -1.81156953     0.00000000   `4    [7,9,19]
  C         1.78355629     1.81156953     0.00000000   `4    [8,10,20]
  C        -3.88519199    -0.34549091     0.00000000   `4    [7,15,21]
  C         3.88519199     0.34549091     0.00000000   `4    [8,16,22]
  C        -4.19184027     0.96744457     0.00000000   `5    [1,13,23]
  C         4.19184027    -0.96744457     0.00000000   `5    [2,14,24]
  H         0.09988899    -2.77346019     0.00000000   `6    [9]
  H        -0.09988899     2.77346019     0.00000000   `6    [10]
  H        -2.34340249    -2.73783095     0.00000000   `6    [11]
  H         2.34340249     2.73783095     0.00000000   `6    [12]
  H        -4.62330796    -1.13430334     0.00000000   `6    [13]
  H         4.62330796     1.13430334     0.00000000   `6    [14]
  H        -5.17266047     1.41405748     0.00000000   `6    [15]
  H         5.17266047    -1.41405748     0.00000000   `6    [16]
