# Supplementary material for: Benchmark Data Set of Crystalline Organic Semiconductors
Source: J Chem Theory Comput. 2023 Nov 16;19(22):8481–90. doi: 10.1021/acs.jctc.3c00861 (PMC10688188; doi:10.1021/acs.jctc.3c00861)
Supplement: Supplementary file 1 — ct3c00861_si_001.zip [file ct3c00861_si_001.zip › oligothiophene4_cryst/cryst.xyz]

63 
oligothiophene4 cryst-aH (PBE-D3paw900), SG=P21/a, nm=2
  S         1.47137172    -0.88347819    -1.37240866
  C         0.30906652     0.17514069    -0.62311672
  C         0.12402538     1.31426569    -1.39630697
  C         0.89833004     1.32404319    -2.57254514
  C         1.68763107     0.19151069    -2.72158216
  H        -0.55808158     2.11383319    -1.11337670
  H         0.88189507     2.13594069    -3.29820275
  S         2.78150778     0.96271819    -5.13088458
  C         2.58864851    -0.13247319    -3.79460092
  C         3.40567966    -1.24249319    -3.96067275
  C         4.18040790    -1.18826069    -5.14842488
  C         3.94692799    -0.04679069    -5.88248900
  H         3.44711222    -2.06429319    -3.24733996
  H         4.88222499    -1.96286319    -5.45014501
  H         4.38338954     0.26166069    -6.82658847
  S        -1.47137172     0.88347819     1.37240866
  C        -0.30906652    -0.17514069     0.62311672
  C        -0.12402538    -1.31426569     1.39630697
  C        -0.89833004    -1.32404319     2.57254514
  C        -1.68763107    -0.19151069     2.72158216
  H         0.55808158    -2.11383319     1.11337670
  H        -0.88189507    -2.13594069     3.29820275
  S        -2.78150778    -0.96271819     5.13088458
  C        -2.58864851     0.13247319     3.79460092
  C        -3.40567966     1.24249319     3.96067275
  C        -4.18040790     1.18826069     5.14842488
  C        -3.94692799     0.04679069     5.88248900
  H        -3.44711222     2.06429319     3.24733996
  H        -4.88222499     1.96286319     5.45014501
  H        -4.38338954    -0.26166069     6.82658847
  S         3.00372978     1.94012819     1.37240866
  C         4.16603498     2.99874706     0.62311672
  C         4.35107612     4.13787206     1.39630697
  C         3.57677146     4.14764956     2.57254514
  C         2.78747043     3.01511706     2.72158216
  H         5.03318308     4.93743956     1.11337670
  H         3.59320643     4.95954706     3.29820275
  S         1.69359372     3.78632456     5.13088458
  C         1.88645299     2.69113319     3.79460092
  C         1.06942184     1.58111319     3.96067275
  C         0.29469360     1.63534569     5.14842488
  C         0.52817351     2.77681569     5.88248900
  H         1.02798928     0.75931319     3.24733996
  H        -0.40712349     0.86074319     5.45014501
  H         0.09171196     3.08526706     6.82658847
  S         5.94647322     3.70708456    -1.37240866
  C         4.78416802     2.64846569    -0.62311672
  C         4.59912688     1.50934069    -1.39630697
  C         5.37343154     1.49956319    -2.57254514
  C         6.16273257     2.63209569    -2.72158216
  H         3.91701992     0.70977319    -1.11337670
  H         5.35699657     0.68766569    -3.29820275
  S         7.25660928     1.86088819    -5.13088458
  C         7.06375001     2.95607956    -3.79460092
  C         7.88078117     4.06609956    -3.96067275
  C         8.65550940     4.01186706    -5.14842488
  C         8.42202949     2.87039706    -5.88248900
  H         7.92221372     4.88789956    -3.24733996
  H         9.35732649     4.78646956    -5.45014501
  H         8.85849104     2.56194569    -6.82658847
  Tv        8.95020300     0.00000000     0.00000000
  Tv        0.00000000     5.64721275     0.00000000
  Tv       -2.24092948     0.00000000    13.92752116
