# Supplementary material for: Benchmark Data Set of Crystalline Organic Semiconductors
Source: J Chem Theory Comput. 2023 Nov 16;19(22):8481–90. doi: 10.1021/acs.jctc.3c00861 (PMC10688188; doi:10.1021/acs.jctc.3c00861)
Supplement: Supplementary file 1 — ct3c00861_si_001.zip [file ct3c00861_si_001.zip › oligothiophene4_cryst/molec.xyz]

30 
oligothiophene4 molec-p (CAM-B3LYPa3p), SG=2/m, CO=[[-1,-1,0],oa=[8],det=1]
  S        -2.02302294     0.83504448     0.00000000   `1    [2,5]
  C        -0.67908495    -0.24848965     0.00000000   `2    [1,3,17]
  C        -1.11561413    -1.54249718     0.00000000   `3    [2,4,6]
  C        -2.52135730    -1.66000025     0.00000000   `3    [3,5,7]
  C        -3.16687956    -0.45720282     0.00000000   `2    [1,4,9]
  H        -0.44708930    -2.39123035     0.00000000   `4    [3]
  H        -3.03963954    -2.60798644     0.00000000   `4    [4]
  S        -5.73920508    -1.48033838     0.00000000   `1    [9,12]
  C        -4.59134908    -0.19267616     0.00000000   `2    [5,8,10]
  C        -5.23359014     1.01337193     0.00000000   `3    [9,11,13]
  C        -6.64409433     0.89618508     0.00000000   `3    [10,12,14]
  C        -7.05899870    -0.39580596     0.00000000   `5    [8,11,15]
  H        -4.71215369     1.95968912     0.00000000   `4    [10]
  H        -7.31835410     1.73953909     0.00000000   `4    [11]
  H        -8.06884604    -0.77063967     0.00000000   `4    [12]
  S         2.02302294    -0.83504448     0.00000000   `1    [17,20]
  C         0.67908495     0.24848965     0.00000000   `2    [2,16,18]
  C         1.11561413     1.54249718     0.00000000   `3    [17,19,21]
  C         2.52135730     1.66000025     0.00000000   `3    [18,20,22]
  C         3.16687956     0.45720282     0.00000000   `2    [16,19,24]
  H         0.44708930     2.39123035     0.00000000   `4    [18]
  H         3.03963954     2.60798644     0.00000000   `4    [19]
  S         5.73920508     1.48033838     0.00000000   `1    [24,27]
  C         4.59134908     0.19267616     0.00000000   `2    [20,23,25]
  C         5.23359014    -1.01337193     0.00000000   `3    [24,26,28]
  C         6.64409433    -0.89618508     0.00000000   `3    [25,27,29]
  C         7.05899870     0.39580596     0.00000000   `5    [23,26,30]
  H         4.71215369    -1.95968912     0.00000000   `4    [25]
  H         7.31835410    -1.73953909     0.00000000   `4    [26]
  H         8.06884604     0.77063967     0.00000000   `4    [27]
