# Supplementary material for: Benchmark Data Set of Crystalline Organic Semiconductors
Source: J Chem Theory Comput. 2023 Nov 16;19(22):8481–90. doi: 10.1021/acs.jctc.3c00861 (PMC10688188; doi:10.1021/acs.jctc.3c00861)
Supplement: Supplementary file 1 — ct3c00861_si_001.zip [file ct3c00861_si_001.zip › oligothiophene6_cryst/cryst.xyz]

91 
oligothiophene6 cryst-aH (PBE-D3paw900), SG=P21/a, nm=2
  S         5.06052610     0.95143402     8.29282765
  C         6.24903631    -0.04577652     9.02459287
  C         6.48591603    -1.18202152     8.28342518
  C         5.69590337    -1.24187152     7.10610060
  C         4.86313401    -0.14153402     6.95497025
  H         6.69576428     0.26519652     9.96310573
  H         7.20099288    -1.94897152     8.57311580
  H         5.73695433    -2.06095402     6.38964844
  S         3.71445183    -0.89610902     4.54614715
  C         3.94205622     0.17524402     5.89695757
  C         3.13548056     1.29847902     5.76856095
  C         2.33943614     1.28402902     4.60808735
  C         2.52340375     0.14995652     3.82575629
  H         3.12208105     2.10610902     6.49903259
  H         1.64226588     2.07613402     4.34178875
  S         0.70478455     0.87622652     1.88237438
  C         1.88065803    -0.19395402     2.59128391
  C         2.04436531    -1.32536402     1.80038023
  C         1.24556062    -1.31944152     0.64097843
  C         0.45653067    -0.17999902     0.52191914
  H         2.72929723    -2.13016152     2.06008824
  H         1.24576231    -2.12164652    -0.09574877
  S        -5.06052610    -0.95143402    -8.29282765
  C        -6.24903631     0.04577652    -9.02459287
  C        -6.48591603     1.18202152    -8.28342518
  C        -5.69590337     1.24187152    -7.10610060
  C        -4.86313401     0.14153402    -6.95497025
  H        -6.69576428    -0.26519652    -9.96310573
  H        -7.20099288     1.94897152    -8.57311580
  H        -5.73695433     2.06095402    -6.38964844
  S        -3.71445183     0.89610902    -4.54614715
  C        -3.94205622    -0.17524402    -5.89695757
  C        -3.13548056    -1.29847902    -5.76856095
  C        -2.33943614    -1.28402902    -4.60808735
  C        -2.52340375    -0.14995652    -3.82575629
  H        -3.12208105    -2.10610902    -6.49903259
  H        -1.64226588    -2.07613402    -4.34178875
  S        -0.70478455    -0.87622652    -1.88237438
  C        -1.88065803     0.19395402    -2.59128391
  C        -2.04436531     1.32536402    -1.80038023
  C        -1.24556062     1.31944152    -0.64097843
  C        -0.45653067     0.17999902    -0.52191914
  H        -2.72929723     2.13016152    -2.06008824
  H        -1.24576231     2.12164652     0.09574877
  S        -0.51895789     3.75389207    -8.29282765
  C        -1.70746810     2.75668152    -9.02459287
  C        -1.94434781     1.62043652    -8.28342518
  C        -1.15433516     1.56058652    -7.10610060
  C        -0.32156580     2.66092402    -6.95497025
  H        -2.15419607     3.06765457    -9.96310573
  H        -2.65942467     0.85348652    -8.57311580
  H        -1.19538612     0.74150402    -6.38964844
  S         0.82711638     1.90634902    -4.54614715
  C         0.59951199     2.97770207    -5.89695757
  C         1.40608765     4.10093707    -5.76856095
  C         2.20213207     4.08648707    -4.60808735
  C         2.01816446     2.95241457    -3.82575629
  H         1.41948716     4.90856707    -6.49903259
  H         2.89930233     4.87859207    -4.34178875
  S         3.83678366     3.67868457    -1.88237438
  C         2.66091018     2.60850402    -2.59128391
  C         2.49720290     1.47709402    -1.80038023
  C         3.29600759     1.48301652    -0.64097843
  C         4.08503754     2.62245902    -0.52191914
  H         1.81227098     0.67229652    -2.06008824
  H         3.29580590     0.68081152     0.09574877
  S         9.60209432     1.85102402     8.29282765
  C        10.79060452     2.84823457     9.02459287
  C        11.02748424     3.98447957     8.28342518
  C        10.23747158     4.04432957     7.10610060
  C         9.40470223     2.94399207     6.95497025
  H        11.23733249     2.53726152     9.96310573
  H        11.74256109     4.75142957     8.57311580
  H        10.27852254     4.86341207     6.38964844
  S         8.25602004     3.69856707     4.54614715
  C         8.48362443     2.62721402     5.89695757
  C         7.67704877     1.50397902     5.76856095
  C         6.88100436     1.51842902     4.60808735
  C         7.06497196     2.65250152     3.82575629
  H         7.66364927     0.69634902     6.49903259
  H         6.18383410     0.72632402     4.34178875
  S         5.24635277     1.92623152     1.88237438
  C         6.42222625     2.99641207     2.59128391
  C         6.58593352     4.12782207     1.80038023
  C         5.78712883     4.12189957     0.64097843
  C         4.99809888     2.98245707     0.52191914
  H         7.27086544     4.93261957     2.06008824
  H         5.78733052     4.92410457    -0.09574877
  Tv        9.08313642     0.00000000     0.00000000
  Tv        0.00000000     5.60491609     0.00000000
  Tv       -2.29579798     0.00000000    20.23042050
