# Supplementary material for: Benchmark Data Set of Crystalline Organic Semiconductors
Source: J Chem Theory Comput. 2023 Nov 16;19(22):8481–90. doi: 10.1021/acs.jctc.3c00861 (PMC10688188; doi:10.1021/acs.jctc.3c00861)
Supplement: Supplementary file 1 — ct3c00861_si_001.zip [file ct3c00861_si_001.zip › oligothiophene6_cryst/main.dat]

name=sexithiophene
pubchem=11340899
ds=[[4,5,10,11],[12,13,17,18],[19,20,42,41],[40,39,35,34],[33,32,27,26]]
