# Supplementary material for: Benchmark Data Set of Crystalline Organic Semiconductors
Source: J Chem Theory Comput. 2023 Nov 16;19(22):8481–90. doi: 10.1021/acs.jctc.3c00861 (PMC10688188; doi:10.1021/acs.jctc.3c00861)
Supplement: Supplementary file 1 — ct3c00861_si_001.zip [file ct3c00861_si_001.zip › oligothiophene6_cryst/molec.xyz]

44 
oligothiophene6 molec-p (CAM-B3LYPa3p), SG=2/m, CO=[[-1,-1,0],oa=[1],det=1]
  S        -9.68889045    -1.36379600     0.00000000   `1    [2,5]
  C       -10.95761791    -0.22005383     0.00000000   `2    [1,3,6]
  C       -10.48411836     1.05166028     0.00000000   `3    [2,4,7]
  C        -9.06978405     1.10424217     0.00000000   `3    [3,5,8]
  C        -8.48339979    -0.12995659     0.00000000   `4    [1,4,10]
  H       -11.98354950    -0.54832622     0.00000000   `5    [2]
  H       -11.11915322     1.92492157     0.00000000   `5    [3]
  H        -8.50566258     2.02575608     0.00000000   `5    [4]
  S        -5.87092313     0.77928847     0.00000000   `1    [10,13]
  C        -7.07256300    -0.45928394     0.00000000   `4    [5,9,11]
  C        -6.48275556    -1.69048515     0.00000000   `3    [10,12,14]
  C        -5.07327877    -1.63748275     0.00000000   `3    [11,13,15]
  C        -4.57795742    -0.36467882     0.00000000   `4    [9,12,17]
  H        -7.04391225    -2.61372532     0.00000000   `5    [11]
  H        -4.44435668    -2.51597295     0.00000000   `5    [12]
  S        -1.90618923    -1.07510290     0.00000000   `1    [17,20]
  C        -3.19876768     0.06930377     0.00000000   `4    [13,16,18]
  C        -2.70336754     1.34233472     0.00000000   `3    [17,19,21]
  C        -1.29443661     1.39584559     0.00000000   `3    [18,20,22]
  C        -0.70393256     0.16400831     0.00000000   `4    [16,19,42]
  H        -3.33262683     2.22054946     0.00000000   `5    [18]
  H        -0.73363985     2.31929680     0.00000000   `5    [19]
  S         9.68889045     1.36379600     0.00000000   `1    [24,27]
  C        10.95761791     0.22005383     0.00000000   `2    [23,25,28]
  C        10.48411836    -1.05166028     0.00000000   `3    [24,26,29]
  C         9.06978405    -1.10424217     0.00000000   `3    [25,27,30]
  C         8.48339979     0.12995659     0.00000000   `4    [23,26,32]
  H        11.98354950     0.54832622     0.00000000   `5    [24]
  H        11.11915322    -1.92492157     0.00000000   `5    [25]
  H         8.50566258    -2.02575608     0.00000000   `5    [26]
  S         5.87092313    -0.77928847     0.00000000   `1    [32,35]
  C         7.07256300     0.45928394     0.00000000   `4    [27,31,33]
  C         6.48275556     1.69048515     0.00000000   `3    [32,34,36]
  C         5.07327877     1.63748275     0.00000000   `3    [33,35,37]
  C         4.57795742     0.36467882     0.00000000   `4    [31,34,39]
  H         7.04391225     2.61372532     0.00000000   `5    [33]
  H         4.44435668     2.51597295     0.00000000   `5    [34]
  S         1.90618923     1.07510290     0.00000000   `1    [39,42]
  C         3.19876768    -0.06930377     0.00000000   `4    [35,38,40]
  C         2.70336754    -1.34233472     0.00000000   `3    [39,41,43]
  C         1.29443661    -1.39584559     0.00000000   `3    [40,42,44]
  C         0.70393256    -0.16400831     0.00000000   `4    [20,38,41]
  H         3.33262683    -2.22054946     0.00000000   `5    [40]
  H         0.73363985    -2.31929680     0.00000000   `5    [41]
