# Supplementary material for: Benchmark Data Set of Crystalline Organic Semiconductors
Source: J Chem Theory Comput. 2023 Nov 16;19(22):8481–90. doi: 10.1021/acs.jctc.3c00861 (PMC10688188; doi:10.1021/acs.jctc.3c00861)
Supplement: Supplementary file 1 — ct3c00861_si_001.zip [file ct3c00861_si_001.zip › OPV3CN_cryst/cryst.xyz]

171 
OPV3CN cryst (PBE-D3paw900), SG=Pbca, nm=4
  C        -0.03542739     2.29524132     7.71962654
  C        -1.01228739     1.44630882     7.18883904
  C        -0.95624239     1.04629132     5.85585904
  C         0.10334239     1.47627632     5.03054904
  C         1.10491239     2.29495382     5.59356904
  C         1.02284989     2.72396132     6.91344154
  H        -1.82736239     1.09121132     7.81812404
  H        -1.72044739     0.37488882     5.46867654
  H         1.94545739     2.59640882     4.97065904
  H         1.78715739     3.39172882     7.30998904
  C         0.26947739     1.10748632     3.63606654
  H         1.30302739     1.15272132     3.28505654
  C        -0.67102239     0.76372382     2.70771654
  C        -2.05971239     0.83775882     3.01220654
  N        -3.20874739     0.91649882     3.21057404
  C        -0.32875239     0.36735132     1.32766654
  C        -1.27178489     0.48409382     0.28923654
  C        -0.94798239     0.13358882    -1.01422404
  C         0.32875239    -0.36735132    -1.32766654
  C         1.27178489    -0.48409382    -0.28923654
  C         0.94798239    -0.13358882     1.01422404
  H        -2.26523239     0.88081382     0.50234654
  H        -1.69356739     0.26242882    -1.79753904
  H         2.26523239    -0.88081382    -0.50234654
  H         1.69356739    -0.26242882     1.79753904
  C         0.67102239    -0.76372382    -2.70771654
  C         2.05971239    -0.83775882    -3.01220654
  N         3.20874739    -0.91649882    -3.21057404
  C        -0.26947739    -1.10748632    -3.63606654
  H        -1.30302739    -1.15272132    -3.28505654
  C        -0.10334239    -1.47627632    -5.03054904
  C        -1.10491239    -2.29495382    -5.59356904
  C        -1.02284989    -2.72396132    -6.91344154
  C         0.03542739    -2.29524132    -7.71962654
  C         1.01228739    -1.44630882    -7.18883904
  C         0.95624239    -1.04629132    -5.85585904
  H        -1.94545739    -2.59640882    -4.97065904
  H        -1.78715739    -3.39172882    -7.30998904
  H         1.82736239    -1.09121132    -7.81812404
  H         1.72044739    -0.37488882    -5.46867654
  H        -0.09271239     2.61214632     8.76096654
  H         0.09271239    -2.61214632    -8.76096654
  C         3.35329739     1.27267632    -7.71962654
  C         2.37643739     2.12160882    -7.18883904
  C         2.43248239     2.52162632    -5.85585904
  C         3.49206716     2.09164132    -5.03054904
  C         4.49363716     1.27296382    -5.59356904
  C         4.41157466     0.84395632    -6.91344154
  H         1.56136239     2.47670632    -7.81812404
  H         1.66827739     3.19302882    -5.46867654
  H         5.33418216     0.97150882    -4.97065904
  H         5.17588216     0.17618882    -7.30998904
  C         3.65820216     2.46043132    -3.63606654
  H         4.69175216     2.41519632    -3.28505654
  C         2.71770239     2.80419382    -2.70771654
  C         1.32901239     2.73015882    -3.01220654
  N         0.17997739     2.65141882    -3.21057404
  C         3.05997239     3.20056632    -1.32766654
  C         2.11693989     3.08382382    -0.28923654
  C         2.44074239     3.43432882     1.01422404
  C         3.71747716     3.93526896     1.32766654
  C         4.66050966     4.05201146     0.28923654
  C         4.33670716     3.70150646    -1.01422404
  H         1.12349239     2.68710382    -0.50234654
  H         1.69515739     3.30548882     1.79753904
  H         5.65395716     4.44873146     0.50234654
  H         5.08229216     3.83034646    -1.79753904
  C         4.05974716     4.33164146     2.70771654
  C         5.44843716     4.40567646     3.01220654
  N         6.59747216     4.48441646     3.21057404
  C         3.11924739     4.67540396     3.63606654
  H         2.08569739     4.72063896     3.28505654
  C         3.28538239     5.04419396     5.03054904
  C         2.28381239     5.86287146     5.59356904
  C         2.36587489     6.29187896     6.91344154
  C         3.42415216     5.86315896     7.71962654
  C         4.40101216     5.01422646     7.18883904
  C         4.34496716     4.61420896     5.85585904
  H         1.44326739     6.16432646     4.97065904
  H         1.60156739     6.95964646     7.30998904
  H         5.21608716     4.65912896     7.81812404
  H         5.10917216     3.94280646     5.46867654
  H         3.29601239     0.95577132    -8.76096654
  H         3.48143716     6.18006396     8.76096654
  C         3.42415216    -2.29524132    25.30093462
  C         4.40101216    -1.44630882    24.77014712
  C         4.34496716    -1.04629132    23.43716712
  C         3.28538239    -1.47627632    22.61185712
  C         2.28381239    -2.29495382    23.17487712
  C         2.36587489    -2.72396132    24.49474962
  H         5.21608716    -1.09121132    25.39943212
  H         5.10917216    -0.37488882    23.04998462
  H         1.44326739    -2.59640882    22.55196712
  H         1.60156739    -3.39172882    24.89129712
  C         3.11924739    -1.10748632    21.21737462
  H         2.08569739    -1.15272132    20.86636462
  C         4.05974716    -0.76372382    20.28902462
  C         5.44843716    -0.83775882    20.59351462
  N         6.59747216    -0.91649882    20.79188212
  C         3.71747716    -0.36735132    18.90897462
  C         4.66050966    -0.48409382    17.87054462
  C         4.33670716    -0.13358882    16.56708404
  C         3.05997239     0.36735132    16.25364154
  C         2.11693989     0.48409382    17.29207154
  C         2.44074239     0.13358882    18.59553212
  H         5.65395716    -0.88081382    18.08365462
  H         5.08229216    -0.26242882    15.78376904
  H         1.12349239     0.88081382    17.07896154
  H         1.69515739     0.26242882    19.37884712
  C         2.71770239     0.76372382    14.87359154
  C         1.32901239     0.83775882    14.56910154
  N         0.17997739     0.91649882    14.37073404
  C         3.65820216     1.10748632    13.94524154
  H         4.69175216     1.15272132    14.29625154
  C         3.49206716     1.47627632    12.55075904
  C         4.49363716     2.29495382    11.98773904
  C         4.41157466     2.72396132    10.66786654
  C         3.35329739     2.29524132     9.86168154
  C         2.37643739     1.44630882    10.39246904
  C         2.43248239     1.04629132    11.72544904
  H         5.33418216     2.59640882    12.61064904
  H         5.17588216     3.39172882    10.27131904
  H         1.56136239     1.09121132     9.76318404
  H         1.66827739     0.37488882    12.11263154
  H         3.48143716    -2.61214632    26.34227462
  H         3.29601239     2.61214632     8.82034154
  C         0.03542739     5.86315896     9.86168154
  C         1.01228739     5.01422646    10.39246904
  C         0.95624239     4.61420896    11.72544904
  C        -0.10334239     5.04419396    12.55075904
  C        -1.10491239     5.86287146    11.98773904
  C        -1.02284989     6.29187896    10.66786654
  H         1.82736239     4.65912896     9.76318404
  H         1.72044739     3.94280646    12.11263154
  H        -1.94545739     6.16432646    12.61064904
  H        -1.78715739     6.95964646    10.27131904
  C        -0.26947739     4.67540396    13.94524154
  H        -1.30302739     4.72063896    14.29625154
  C         0.67102239     4.33164146    14.87359154
  C         2.05971239     4.40567646    14.56910154
  N         3.20874739     4.48441646    14.37073404
  C         0.32875239     3.93526896    16.25364154
  C         1.27178489     4.05201146    17.29207154
  C         0.94798239     3.70150646    18.59553212
  C        -0.32875239     3.20056632    18.90897462
  C        -1.27178489     3.08382382    17.87054462
  C        -0.94798239     3.43432882    16.56708404
  H         2.26523239     4.44873146    17.07896154
  H         1.69356739     3.83034646    19.37884712
  H        -2.26523239     2.68710382    18.08365462
  H        -1.69356739     3.30548882    15.78376904
  C        -0.67102239     2.80419382    20.28902462
  C        -2.05971239     2.73015882    20.59351462
  N        -3.20874739     2.65141882    20.79188212
  C         0.26947739     2.46043132    21.21737462
  H         1.30302739     2.41519632    20.86636462
  C         0.10334239     2.09164132    22.61185712
  C         1.10491239     1.27296382    23.17487712
  C         1.02284989     0.84395632    24.49474962
  C        -0.03542739     1.27267632    25.30093462
  C        -1.01228739     2.12160882    24.77014712
  C        -0.95624239     2.52162632    23.43716712
  H         1.94545739     0.97150882    22.55196712
  H         1.78715739     0.17618882    24.89129712
  H        -1.82736239     2.47670632    25.39943212
  H        -1.72044739     3.19302882    23.04998462
  H         0.09271239     6.18006396     8.82034154
  H        -0.09271239     0.95577132    26.34227462
  Tv        6.77744955     0.00000000     0.00000000
  Tv        0.00000000     7.13583528     0.00000000
  Tv        0.00000000     0.00000000    35.16261617
