# Supplementary material for: Benchmark Data Set of Crystalline Organic Semiconductors
Source: J Chem Theory Comput. 2023 Nov 16;19(22):8481–90. doi: 10.1021/acs.jctc.3c00861 (PMC10688188; doi:10.1021/acs.jctc.3c00861)
Supplement: Supplementary file 1 — ct3c00861_si_001.zip [file ct3c00861_si_001.zip › OPV3CN_cryst/main.dat]

name=1,4-bis(1-cyano-2-phenylethenyl)benzene
pubchem=54520030
ds=[[11,13,16,21],[29,26,19,18],[13,11,4,3],[26,29,31,36]]
