# Supplementary material for: Benchmark Data Set of Crystalline Organic Semiconductors
Source: J Chem Theory Comput. 2023 Nov 16;19(22):8481–90. doi: 10.1021/acs.jctc.3c00861 (PMC10688188; doi:10.1021/acs.jctc.3c00861)
Supplement: Supplementary file 1 — ct3c00861_si_001.zip [file ct3c00861_si_001.zip › OPV3CN_cryst/molec.xyz]

42 
OPV3CN molec-p (CAM-B3LYPa3p), SG=2/m, CO=[[1,1,0],oa=[20],det=1]
  C        -8.06785732     0.16343681     0.00000000   `1    [2,6,41]
  C        -7.37157648    -1.03463104     0.00000000   `1    [1,3,7]
  C        -5.99019718    -1.04878704     0.00000000   `1    [2,4,8]
  C        -5.26917106     0.14892933     0.00000000   `2    [3,5,11]
  C        -5.98955653     1.34761439     0.00000000   `1    [4,6,9]
  C        -7.37014850     1.35897600     0.00000000   `1    [1,5,10]
  H        -7.91024129    -1.97283323     0.00000000   `3    [2]
  H        -5.48115160    -1.99872239     0.00000000   `3    [3]
  H        -5.44919384     2.28612566     0.00000000   `3    [5]
  H        -7.90135821     2.30132203     0.00000000   `3    [6]
  C        -3.81523777     0.26861413     0.00000000   `1    [4,12,13]
  H        -3.49011758     1.30046110     0.00000000   `3    [11]
  C        -2.82785738    -0.64413512     0.00000000   `2    [11,14,16]
  C        -3.11390348    -2.04743655     0.00000000   `4    [13,15]
  N        -3.29911690    -3.17902084     0.00000000   `5    [14]
  C        -1.38461267    -0.29887464     0.00000000   `2    [13,17,21]
  C        -0.42073761    -1.30609793     0.00000000   `1    [16,18,22]
  C         0.92710388    -1.01596213     0.00000000   `1    [17,19,23]
  C         1.38461267     0.29887464     0.00000000   `2    [18,20,26]
  C         0.42073761     1.30609793     0.00000000   `1    [19,21,24]
  C        -0.92710388     1.01596213     0.00000000   `1    [16,20,25]
  H        -0.72806448    -2.34263140     0.00000000   `3    [17]
  H         1.61904385    -1.84522856     0.00000000   `3    [18]
  H         0.72806448     2.34263140     0.00000000   `3    [20]
  H        -1.61904385     1.84522856     0.00000000   `3    [21]
  C         2.82785738     0.64413512     0.00000000   `2    [19,27,29]
  C         3.11390348     2.04743655     0.00000000   `4    [26,28]
  N         3.29911690     3.17902084     0.00000000   `5    [27]
  C         3.81523777    -0.26861413     0.00000000   `1    [26,30,31]
  H         3.49011758    -1.30046110     0.00000000   `3    [29]
  C         5.26917106    -0.14892933     0.00000000   `2    [29,32,36]
  C         5.98955653    -1.34761439     0.00000000   `1    [31,33,37]
  C         7.37014850    -1.35897600     0.00000000   `1    [32,34,38]
  C         8.06785732    -0.16343681     0.00000000   `1    [33,35,42]
  C         7.37157648     1.03463104     0.00000000   `1    [34,36,39]
  C         5.99019718     1.04878704     0.00000000   `1    [31,35,40]
  H         5.44919384    -2.28612566     0.00000000   `3    [32]
  H         7.90135821    -2.30132203     0.00000000   `3    [33]
  H         7.91024129     1.97283323     0.00000000   `3    [35]
  H         5.48115160     1.99872239     0.00000000   `3    [36]
  H        -9.14975541     0.16385523     0.00000000   `3    [1]
  H         9.14975541    -0.16385523     0.00000000   `3    [34]
