# Supplementary material for: Benchmark Data Set of Crystalline Organic Semiconductors
Source: J Chem Theory Comput. 2023 Nov 16;19(22):8481–90. doi: 10.1021/acs.jctc.3c00861 (PMC10688188; doi:10.1021/acs.jctc.3c00861)
Supplement: Supplementary file 1 — ct3c00861_si_001.zip [file ct3c00861_si_001.zip › PBBTZ_cryst/cryst.xyz]

123 
PBBTZ cryst (PBE-D3paw900), SG=P21/n, nm=4
  N         1.38581188     1.20377600     4.32873695
  N         2.92849903    -0.58130100     4.42013869
  N         0.08283758     3.05921100     3.67033584
  S         3.65404355     0.02649100     1.35368277
  S         1.48443313     2.87060100     0.77789193
  C         2.55171571     0.83046600     2.40092628
  C         2.34392883     0.38874600     3.77163196
  C         1.71864761     1.90123600     2.17738961
  C         0.97503832     2.14666850     3.41028692
  C         4.33792715    -1.16608350     2.44475237
  C         3.91445091    -1.33391100     3.78964860
  C         4.54580286    -2.33233100     4.55630182
  C         5.54892540    -3.12968600     4.02273556
  C         5.94932415    -2.96402100     2.69320937
  C         5.34497472    -1.98440600     1.91160051
  C         0.24983504     3.97735100     1.34903903
  C        -0.27700939     3.95270100     2.66989011
  C        -1.26222213     4.90808350     2.99559520
  C        -1.70748220     5.84572600     2.07483764
  C        -1.18449373     5.85120100     0.77553658
  C        -0.21409610     4.91911350     0.41861418
  H         4.22172331    -2.47256100     5.58915071
  H         6.02851494    -3.88471850     4.64341819
  H         6.73678084    -3.58658350     2.26968617
  H         5.65551346    -1.84179100     0.87751544
  H        -1.67281429     4.86966100     4.00529546
  H        -2.47157523     6.56968600     2.35435559
  H        -1.52775078     6.58308100     0.04354259
  H         0.19136891     4.90986100    -0.59460691
  H         0.97269810     1.04979100     5.28990634
  N         1.89997506    -1.20377600     6.97018055
  N         0.35728791     0.58130100     6.87877881
  N         3.20294935    -3.05921100     7.62858166
  S        -0.36825661    -0.02649100     9.94523473
  S         1.80135380    -2.87060100    10.52102557
  C         0.73407123    -0.83046600     8.89799122
  C         0.94185811    -0.38874600     7.52728553
  C         1.56713933    -1.90123600     9.12152789
  C         2.31074862    -2.14666850     7.88863058
  C        -1.05214021     1.16608350     8.85416513
  C        -0.62866397     1.33391100     7.50926890
  C        -1.26001592     2.33233100     6.74261568
  C        -2.26313846     3.12968600     7.27618194
  C        -2.66353721     2.96402100     8.60570812
  C        -2.05918778     1.98440600     9.38731699
  C         3.03595190    -3.97735100     9.94987847
  C         3.56279633    -3.95270100     8.62902739
  C         4.54800907    -4.90808350     8.30332230
  C         4.99326914    -5.84572600     9.22407986
  C         4.47028067    -5.85120100    10.52338092
  C         3.49988304    -4.91911350    10.88030332
  H        -0.93593637     2.47256100     5.70976679
  H        -2.74272800     3.88471850     6.65549931
  H        -3.45099391     3.58658350     9.02923133
  H        -2.36972652     1.84179100    10.42140206
  H         4.95860123    -4.86966100     7.29362204
  H         5.75736217    -6.56968600     8.94456191
  H         4.81353772    -6.58308100    11.25537490
  H         3.09441802    -4.90986100    11.89352441
  H         2.31308884    -1.04979100     6.00901116
  N         0.25708159    12.91183800     1.32072180
  N        -1.28560556    11.12676100     1.22932006
  N         1.56005589    14.76727300     1.97912291
  S        -2.01115008    11.73455300     4.29577598
  S         0.15846033    14.57866300     4.87156682
  C        -0.90882224    12.53852800     3.24853247
  C        -0.70103536    12.09680800     1.87782679
  C        -0.07575414    13.60929800     3.47206914
  C         0.66785515    13.85473050     2.23917183
  C        -2.69503368    10.54197850     3.20470638
  C        -2.27155744    10.37415100     1.85981015
  C        -2.90290939     9.37573100     1.09315693
  C        -3.90603193     8.57837600     1.62672319
  C        -4.30643068     8.74404100     2.95624938
  C        -3.70208125     9.72365600     3.73785824
  C         1.39305843    15.68541300     4.30041972
  C         1.91990286    15.66076300     2.97956864
  C         2.90511560    16.61614550     2.65386355
  C         3.35037567    17.55378800     3.57462111
  C         2.82738720    17.55926300     4.87392217
  C         1.85698957    16.62717550     5.23084457
  H        -2.57882984     9.23550100     0.06030804
  H        -4.38562147     7.82334350     1.00604056
  H        -5.09388738     8.12147850     3.37977258
  H        -4.01261999     9.86627100     4.77194331
  H         3.31570776    16.57772300     1.64416329
  H         4.11446870    18.27774800     3.29510316
  H         3.17064425    18.29114300     5.60591616
  H         1.45152455    16.61792300     6.24406566
  H         0.67019537    12.75785300     0.35955241
  N        -1.76542519    10.50428600     9.97819570
  N        -0.22273804    12.28936300    10.06959744
  N        -3.06839949     8.64885100     9.31979459
  S         0.50280647    11.68157100     7.00314151
  S        -1.66680394     8.83746100     6.42735068
  C        -0.59952136    10.87759600     8.05038502
  C        -0.80730824    11.31931600     9.42109071
  C        -1.43258946     9.80682600     7.82684836
  C        -2.17619875     9.56139350     9.05974567
  C         1.18669007    12.87414550     8.09421112
  C         0.76321383    13.04197300     9.43910735
  C         1.39456579    14.04039300    10.20576057
  C         2.39768832    14.83774800     9.67219431
  C         2.79808707    14.67208300     8.34266812
  C         2.19373764    13.69246800     7.56105926
  C        -2.90140204     7.73071100     6.99849778
  C        -3.42824647     7.75536100     8.31934886
  C        -4.41345921     6.79997850     8.64505395
  C        -4.85871928     5.86233600     7.72429639
  C        -4.33573080     5.85686100     6.42499533
  C        -3.36533317     6.78894850     6.06807293
  H         1.07048623    14.18062300    11.23860946
  H         2.87727787    15.59278050    10.29287693
  H         3.58554377    15.29464550     7.91914492
  H         2.50427639    13.54985300     6.52697419
  H        -4.82405136     6.83840100     9.65475421
  H        -5.62281230     5.13837600     8.00381434
  H        -4.67898785     5.12498100     5.69300134
  H        -2.95986816     6.79820100     5.05485184
  H        -2.17853897    10.65827100    10.93936509
  Tv        4.79413054     0.00000000     0.00000000
  Tv        0.00000000    23.41612401     0.00000000
  Tv       -1.50834361     0.00000000    11.29891750
