# Supplementary material for: Benchmark Data Set of Crystalline Organic Semiconductors
Source: J Chem Theory Comput. 2023 Nov 16;19(22):8481–90. doi: 10.1021/acs.jctc.3c00861 (PMC10688188; doi:10.1021/acs.jctc.3c00861)
Supplement: Supplementary file 1 — ct3c00861_si_001.zip [file ct3c00861_si_001.zip › PBBTZ_cryst/molec.xyz]

30 
PBBTZ molec (CAM-B3LYPa3p), SG=mm2y, CO=[oa=[3]]
  N         0.00000000     1.75101757     0.00000000   `1    [7,9,30]
  N        -2.31598100     1.44254857     0.00000000   `2    [7,11]
  N         2.31598100     1.44254857     0.00000000   `2    [9,17]
  S        -1.79663500    -1.71740743     0.00000000   `3    [6,10]
  S         1.79663500    -1.71740743     0.00000000   `3    [8,16]
  C        -0.67396300    -0.41257543     0.00000000   `4    [4,7,8]
  C        -1.13456000     0.97455757     0.00000000   `5    [1,2,6]
  C         0.67396300    -0.41257543     0.00000000   `4    [5,6,9]
  C         1.13456000     0.97455757     0.00000000   `5    [1,3,8]
  C        -3.31831600    -0.83027543     0.00000000   `4    [4,11,15]
  C        -3.40180100     0.56875757     0.00000000   `6    [2,10,12]
  C        -4.67070900     1.14865757     0.00000000   `7    [11,13,22]
  C        -5.81513200     0.38190257     0.00000000   `7    [12,14,23]
  C        -5.71800900    -1.00240643     0.00000000   `7    [13,15,24]
  C        -4.47491200    -1.60048643     0.00000000   `7    [10,14,25]
  C         3.31831600    -0.83027543     0.00000000   `4    [5,17,21]
  C         3.40180100     0.56875757     0.00000000   `6    [3,16,18]
  C         4.67070900     1.14865757     0.00000000   `7    [17,19,26]
  C         5.81513200     0.38190257     0.00000000   `7    [18,20,27]
  C         5.71800900    -1.00240643     0.00000000   `7    [19,21,28]
  C         4.47491200    -1.60048643     0.00000000   `7    [16,20,29]
  H        -4.71804600     2.22898957     0.00000000   `8    [12]
  H        -6.78522200     0.86012857     0.00000000   `8    [13]
  H        -6.60867300    -1.61576043     0.00000000   `8    [14]
  H        -4.39321100    -2.68043443     0.00000000   `8    [15]
  H         4.71804600     2.22898957     0.00000000   `8    [18]
  H         6.78522200     0.86012857     0.00000000   `8    [19]
  H         6.60867300    -1.61576043     0.00000000   `8    [20]
  H         4.39321100    -2.68043443     0.00000000   `8    [21]
  H         0.00000000     2.75659057     0.00000000   `9    [1]
