# Supplementary material for: Benchmark Data Set of Crystalline Organic Semiconductors
Source: J Chem Theory Comput. 2023 Nov 16;19(22):8481–90. doi: 10.1021/acs.jctc.3c00861 (PMC10688188; doi:10.1021/acs.jctc.3c00861)
Supplement: Supplementary file 1 — ct3c00861_si_001.zip [file ct3c00861_si_001.zip › PDI_cryst/cryst.xyz]

83 
PDI cryst (PBE-D3paw900), SG=P21/n, nm=2
  N         3.92173110    -0.83731339     3.98755969
  C         3.73899110    -1.85868089     3.06710969
  C         3.21885110     0.34528089     4.04809969
  C         2.71417860    -1.63761339     2.03680969
  C         2.18344717     0.55239089     3.02629969
  C         2.50327860    -2.59320089     1.05039969
  C         1.95724967    -0.43937089     2.03567969
  C         1.44491717     1.72854089     3.00762969
  C         1.54723717    -2.38559089     0.05765969
  C         0.97373967    -0.22214089     1.02167969
  C         0.47915967     1.94264589     2.02434969
  C         0.77315967    -1.22041339     0.01857969
  C         0.22408467     0.99498839     1.02598469
  N        -3.92173110     0.83731339    -3.98755969
  C        -3.73899110     1.85868089    -3.06710969
  C        -3.21885110    -0.34528089    -4.04809969
  C        -2.71417860     1.63761339    -2.03680969
  C        -2.18344717    -0.55239089    -3.02629969
  C        -2.50327860     2.59320089    -1.05039969
  C        -1.95724967     0.43937089    -2.03567969
  C        -1.44491717    -1.72854089    -3.00762969
  C        -1.54723717     2.38559089    -0.05765969
  C        -0.97373967     0.22214089    -1.02167969
  C        -0.47915967    -1.94264589    -2.02434969
  C        -0.77315967     1.22041339    -0.01857969
  C        -0.22408467    -0.99498839    -1.02598469
  O         4.42642360    -2.88741089     3.14167969
  O         3.47631110     1.18638089     4.93518969
  O        -4.42642360     2.88741089    -3.14167969
  O        -3.47631110    -1.18638089    -4.93518969
  H         3.10644110    -3.50190589     1.04690969
  H         1.45020426    -3.14505089    -0.71411969
  H         1.64205967     2.49234589     3.75656969
  H        -0.07559176     2.87717339     2.04582969
  H        -3.10644110     3.50190589    -1.04690969
  H        -1.45020426     3.14505089     0.71411969
  H        -1.64205967    -2.49234589    -3.75656969
  H         0.07559176    -2.87717339    -2.04582969
  H         4.67188610    -0.98503589     4.70064969
  H        -4.67188610     0.98503589    -4.70064969
  N        -1.61093176     6.54873339     1.42142969
  C        -1.42819176     5.52736589     2.34187969
  C        -0.90805176     7.73132767     1.36088969
  C        -0.40337926     5.74843339     3.37217969
  C         0.12735217     7.93843767     2.38268969
  C        -0.19247926     4.79284589     4.35858969
  C         0.35354967     6.94667589     3.37330969
  C         0.86588217     9.11458767     2.40135969
  C         0.76356217     5.00045589     5.35132969
  C         1.33705967     7.16390589     4.38730969
  C         1.83163967     9.32869267     3.38463969
  C         1.53763967     6.16563339     5.39040969
  C         2.08671467     8.38103517     4.38300469
  N         6.23253044     8.22336017     9.39654906
  C         6.04979044     9.24472767     8.47609906
  C         5.52965044     7.04076589     9.45708906
  C         5.02497794     9.02366017     7.44579906
  C         4.49424651     6.83365589     8.43528906
  C         4.81407794     9.97924767     6.45938906
  C         4.26804901     7.82541767     7.44466906
  C         3.75571651     5.65750589     8.41661906
  C         3.85803651     9.77163767     5.46664906
  C         3.28453901     7.60818767     6.43066906
  C         2.78995901     5.44340089     7.43333906
  C         3.08395901     8.60646017     5.42756906
  C         2.53488401     6.39105839     6.43497406
  O        -2.11562426     4.49863589     2.26730969
  O        -1.16551176     8.57242767     0.47379969
  O         6.73722294    10.27345767     8.55066906
  O         5.78711044     6.19966589    10.34417906
  H        -0.79564176     3.88414089     4.36207969
  H         0.86059508     4.24099589     6.12310906
  H         0.66873967     9.87839267     1.65241969
  H         2.38639110    10.26322017     3.36315969
  H         5.41724044    10.88795267     6.45589906
  H         3.76100360    10.53109767     4.69486969
  H         3.95285901     4.89370089     9.16555906
  H         2.23520758     4.50887339     7.45481906
  H        -2.36108676     6.40101089     0.70833969
  H         6.98268544     8.37108267    10.10963906
  Tv        4.82672286     0.00000000     0.00000000
  Tv        0.00000000    14.77209356     0.00000000
  Tv       -0.20512418     0.00000000    10.81797875
