# Supplementary material for: Benchmark Data Set of Crystalline Organic Semiconductors
Source: J Chem Theory Comput. 2023 Nov 16;19(22):8481–90. doi: 10.1021/acs.jctc.3c00861 (PMC10688188; doi:10.1021/acs.jctc.3c00861)
Supplement: Supplementary file 1 — ct3c00861_si_001.zip [file ct3c00861_si_001.zip › pentacene_cryst/cryst.xyz]

75 
pentacene cryst (PBE-D3paw900), SG=P-1, nm=2, orbs=[[1],[2]]
  C         1.92802638     0.70974739    -0.24003481
  C         2.08619926     0.02616239     0.97541527
  C         1.08507813     0.03232480     1.97161411
  C         1.25412041    -0.63568092     3.18257598
  C         0.25094432    -0.61761825     4.20155469
  C         0.44632645    -1.27086914     5.38940129
  C         1.65505513    -1.98905180     5.63340465
  C         2.64434660    -2.03520872     4.68495630
  C         2.48787414    -1.36398343     3.43131935
  C         3.47936040    -1.38503569     2.45240071
  C         3.32313801    -0.70480011     1.22452366
  C         4.32359418    -0.70974739     0.24003481
  C         4.16542129    -0.02616239    -0.97541527
  C         5.16654242    -0.03232480    -1.97161411
  C         4.99750015     0.63568092    -3.18257598
  C         6.00067623     0.61761825    -4.20155469
  C         5.80529411     1.27086914    -5.38940129
  C         4.59656543     1.98905180    -5.63340465
  C         3.60727396     2.03520872    -4.68495630
  C         3.76374641     1.36398343    -3.43131935
  C         2.77226016     1.38503569    -2.45240071
  C         2.92848254     0.70480011    -1.22452366
  H         1.00368357     1.25857180    -0.42478237
  H         0.16062723     0.58143363     1.78795993
  H        -0.67157905    -0.06801010     4.01626767
  H        -0.32479622    -1.24038966     6.15876451
  H         1.79216581    -2.50529557     6.58406492
  H         3.56552942    -2.59006816     4.86774894
  H         4.40404821    -1.93280508     2.63889326
  H         5.24793699    -1.25857180     0.42478237
  H         6.09099332    -0.58143363    -1.78795993
  H         6.92319960     0.06801010    -4.01626767
  H         6.57641677     1.24038966    -6.15876451
  H         4.45945475     2.50529557    -6.58406492
  H         2.68609114     2.59006816    -4.86774894
  H         1.84757235     1.93280508    -2.63889326
  C        -0.80784056     3.33464669    -0.60067811
  C        -0.65371224     3.21827804     0.78979398
  C        -1.65747190     2.65505845     1.60836425
  C        -1.49673107     2.53845959     2.98793993
  C        -2.50395560     1.95817515     3.82089041
  C        -2.32111490     1.85037109     5.17543590
  C        -1.12013930     2.32078252     5.78561091
  C        -0.12334938     2.87489773     5.02346077
  C        -0.26677542     3.00625123     3.60621486
  C         0.73009989     3.56665730     2.80948409
  C         0.57982896     3.68737597     1.41013332
  C         1.58126867     4.24645566     0.60067811
  C         1.42714035     4.36282430    -0.78979398
  C         2.43090001     4.92604390    -1.60836425
  C         2.27015917     5.04264275    -2.98793993
  C         3.27738371     5.62292720    -3.82089041
  C         3.09454301     5.73073125    -5.17543590
  C         1.89356741     5.26031982    -5.78561091
  C         0.89677749     4.70620461    -5.02346077
  C         1.04020353     4.57485112    -3.60621486
  C         0.04332822     4.01444505    -2.80948409
  C         0.19359915     3.89372637    -1.41013332
  H        -1.72947104     2.98173796    -1.06488553
  H        -2.57967237     2.30218973     1.14511183
  H        -3.42121106     1.59915641     3.35463303
  H        -3.09486575     1.38916006     5.78877912
  H        -0.98865975     2.23338017     6.86444638
  H         0.80243663     3.22632265     5.48099264
  H         1.65001036     3.92165104     3.27538650
  H         2.50289914     4.59936439     1.06488553
  H         3.35310048     5.27891261    -1.14511183
  H         4.19463917     5.98194593    -3.35463303
  H         3.86829386     6.19194228    -5.78877912
  H         1.76208786     5.34772217    -6.86444638
  H        -0.02900852     4.35477969    -5.48099264
  H        -0.87658225     3.65945131    -3.27538650
  Tv        6.25162056     0.00000000     0.00000000
  Tv        0.77342811     7.58110234     0.00000000
  Tv        0.30197982     3.18163810    13.92859438
