# Supplementary material for: Benchmark Data Set of Crystalline Organic Semiconductors
Source: J Chem Theory Comput. 2023 Nov 16;19(22):8481–90. doi: 10.1021/acs.jctc.3c00861 (PMC10688188; doi:10.1021/acs.jctc.3c00861)
Supplement: Supplementary file 1 — ct3c00861_si_001.zip [file ct3c00861_si_001.zip › pentacene_cryst/molec.xyz]

36 
pentacene molec (CAM-B3LYPa3p), SG=mmm, CO=[oa=[2]]
  C         0.00000000     1.39653800     0.00000000   `1    [2,22,23]
  C         1.21578600     0.72032800     0.00000000   `2    [1,3,11]
  C         2.45192500     1.39677700     0.00000000   `1    [2,4,24]
  C         3.64752000     0.72130100     0.00000000   `2    [3,5,9]
  C         4.90929500     1.40156100     0.00000000   `1    [4,6,25]
  C         6.07034700     0.71523900     0.00000000   `1    [5,7,26]
  C         6.07034700    -0.71523900     0.00000000   `1    [6,8,27]
  C         4.90929500    -1.40156100     0.00000000   `1    [7,9,28]
  C         3.64752000    -0.72130100     0.00000000   `2    [4,8,10]
  C         2.45192500    -1.39677700     0.00000000   `1    [9,11,29]
  C         1.21578600    -0.72032800     0.00000000   `2    [2,10,12]
  C         0.00000000    -1.39653800     0.00000000   `1    [11,13,30]
  C        -1.21578600    -0.72032800     0.00000000   `2    [12,14,22]
  C        -2.45192500    -1.39677700     0.00000000   `1    [13,15,31]
  C        -3.64752000    -0.72130100     0.00000000   `2    [14,16,20]
  C        -4.90929500    -1.40156100     0.00000000   `1    [15,17,32]
  C        -6.07034700    -0.71523900     0.00000000   `1    [16,18,33]
  C        -6.07034700     0.71523900     0.00000000   `1    [17,19,34]
  C        -4.90929500     1.40156100     0.00000000   `1    [18,20,35]
  C        -3.64752000     0.72130100     0.00000000   `2    [15,19,21]
  C        -2.45192500     1.39677700     0.00000000   `1    [20,22,36]
  C        -1.21578600     0.72032800     0.00000000   `2    [1,13,21]
  H         0.00000000     2.48017600     0.00000000   `3    [1]
  H         2.45239700     2.48050500     0.00000000   `3    [3]
  H         4.90762400     2.48447000     0.00000000   `3    [5]
  H         7.01504500     1.24274800     0.00000000   `3    [6]
  H         7.01504500    -1.24274800     0.00000000   `3    [7]
  H         4.90762400    -2.48447000     0.00000000   `3    [8]
  H         2.45239700    -2.48050500     0.00000000   `3    [10]
  H         0.00000000    -2.48017600     0.00000000   `3    [12]
  H        -2.45239700    -2.48050500     0.00000000   `3    [14]
  H        -4.90762400    -2.48447000     0.00000000   `3    [16]
  H        -7.01504500    -1.24274800     0.00000000   `3    [17]
  H        -7.01504500     1.24274800     0.00000000   `3    [18]
  H        -4.90762400     2.48447000     0.00000000   `3    [19]
  H        -2.45239700     2.48050500     0.00000000   `3    [21]
