# Supplementary material for: Benchmark Data Set of Crystalline Organic Semiconductors
Source: J Chem Theory Comput. 2023 Nov 16;19(22):8481–90. doi: 10.1021/acs.jctc.3c00861 (PMC10688188; doi:10.1021/acs.jctc.3c00861)
Supplement: Supplementary file 1 — ct3c00861_si_001.zip [file ct3c00861_si_001.zip › pentaceneN2Cl4_cryst/cryst.xyz]

71 
pentaceneN2Cl4 cryst (PBE-D3paw900), SG=P21/n, nm=2
  N        -0.34782318     0.40444217     1.30912819
  C        -0.69695348     1.14725217     0.25025747
  C        -1.41515136     2.35981717     0.43037598
  C        -1.78688272     3.15447467    -0.66363355
  C        -2.49601760     4.38446717    -0.50785596
  C        -2.85910536     5.13807717    -1.59221171
  C        -2.53825263     4.71059217    -2.91008605
  C        -1.83698722     3.55234717    -3.10856959
  C        -1.43905743     2.72866217    -2.01340283
  C        -0.73261704     1.53448217    -2.20090137
  C        -0.34036431     0.72638217    -1.10292056
  N         0.34782318    -0.40444217    -1.30912819
  C         0.69695348    -1.14725217    -0.25025747
  C         1.41515136    -2.35981717    -0.43037598
  C         1.78688272    -3.15447467     0.66363355
  C         2.49601760    -4.38446717     0.50785596
  C         2.85910536    -5.13807717     1.59221171
  C         2.53825263    -4.71059217     2.91008605
  C         1.83698722    -3.55234717     3.10856959
  C         1.43905743    -2.72866217     2.01340283
  C         0.73261704    -1.53448217     2.20090137
  C         0.34036431    -0.72638217     1.10292056
  Cl       -1.81538217     2.84234717     2.03251516
  H        -2.73931856     4.71006717     0.50081230
  H        -3.40013565     6.07326151    -1.44948783
  H        -2.84998336     5.30610967    -3.76602669
  H        -1.57275807     3.23929217    -4.11549811
  Cl       -0.31481126     1.00768467    -3.78221050
  Cl        1.81538217    -2.84234717    -2.03251516
  H         2.73931856    -4.71006717    -0.50081230
  H         3.40013565    -6.07326151     1.44948783
  H         2.84998336    -5.30610967     3.76602669
  H         1.57275807    -3.23929217     4.11549811
  Cl        0.31481126    -1.00768467     3.78221050
  N         1.57056875     6.45404651     7.19694404
  C         1.91969906     7.19685651     8.25581477
  C         2.63789694     8.40942151     8.07569625
  C         3.00962830     9.20407901     9.16970579
  C         3.71876318    10.43407151     9.01392820
  C         4.08185094    11.18768151    10.09828395
  C         3.76099821    10.76019651    11.41615828
  C         3.05973280     9.60195151    11.61464183
  C         2.66180301     8.77826651    10.51947507
  C         1.95536262     7.58408651    10.70697361
  C         1.56310989     6.77598651     9.60899280
  N         0.87492240     5.64516217     9.81520043
  C         0.52579210     4.90235217     8.75632971
  C        -0.19240578     3.68978717     8.93644822
  C        -0.56413714     2.89512967     7.84243869
  C        -1.27327202     1.66513717     7.99821628
  C        -1.63635978     0.91152717     6.91386053
  C        -1.31550705     1.33901217     5.59598619
  C        -0.61424164     2.49725717     5.39750264
  C        -0.21631185     3.32094217     6.49266941
  C         0.49012854     4.51512217     6.30517087
  C         0.88238127     5.32322217     7.40315168
  Cl        3.03812775     8.89195151     6.47355708
  H         3.96206414    10.75967151     8.00525993
  H         4.62288123    12.12286585     9.95556007
  H         4.07272894    11.35571401    12.27209893
  H         2.79550365     9.28889651    12.62157035
  Cl        1.53755684     7.05728901    12.28828274
  Cl       -0.59263659     3.20725717    10.53858739
  H        -1.51657298     1.33953717     9.00688454
  H        -2.17739007    -0.02365717     7.05658441
  H        -1.62723778     0.74349467     4.74004555
  H        -0.35001250     2.81031217     4.39057413
  Cl        0.90793432     5.04191967     4.72386173
  Tv        3.92355412     0.00000000     0.00000000
  Tv        0.00000000    12.09920868     0.00000000
  Tv       -1.47806296     0.00000000    17.01214448
