# Supplementary material for: Benchmark Data Set of Crystalline Organic Semiconductors
Source: J Chem Theory Comput. 2023 Nov 16;19(22):8481–90. doi: 10.1021/acs.jctc.3c00861 (PMC10688188; doi:10.1021/acs.jctc.3c00861)
Supplement: Supplementary file 1 — ct3c00861_si_001.zip [file ct3c00861_si_001.zip › pentaceneN2Cl4_cryst/molec.xyz]

34 
pentaceneN2Cl4 molec (CAM-B3LYPa3p), SG=mmm, CO=[oa=[2]]
  N         0.00000000     1.39061900     0.00000000   `1    [2,22]
  C         1.14123200     0.72002600     0.00000000   `2    [1,3,11]
  C         2.37707300     1.40960300     0.00000000   `3    [2,4,23]
  C         3.57449500     0.72453500     0.00000000   `4    [3,5,9]
  C         4.83921400     1.39893600     0.00000000   `5    [4,6,24]
  C         5.99914300     0.71264900     0.00000000   `5    [5,7,25]
  C         5.99914300    -0.71264900     0.00000000   `5    [6,8,26]
  C         4.83921400    -1.39893600     0.00000000   `5    [7,9,27]
  C         3.57449500    -0.72453500     0.00000000   `4    [4,8,10]
  C         2.37707300    -1.40960300     0.00000000   `3    [9,11,28]
  C         1.14123200    -0.72002600     0.00000000   `2    [2,10,12]
  N         0.00000000    -1.39061900     0.00000000   `1    [11,13]
  C        -1.14123200    -0.72002600     0.00000000   `2    [12,14,22]
  C        -2.37707300    -1.40960300     0.00000000   `3    [13,15,29]
  C        -3.57449500    -0.72453500     0.00000000   `4    [14,16,20]
  C        -4.83921400    -1.39893600     0.00000000   `5    [15,17,30]
  C        -5.99914300    -0.71264900     0.00000000   `5    [16,18,31]
  C        -5.99914300     0.71264900     0.00000000   `5    [17,19,32]
  C        -4.83921400     1.39893600     0.00000000   `5    [18,20,33]
  C        -3.57449500     0.72453500     0.00000000   `4    [15,19,21]
  C        -2.37707300     1.40960300     0.00000000   `3    [20,22,34]
  C        -1.14123200     0.72002600     0.00000000   `2    [1,13,21]
  Cl        2.33568700     3.13105300     0.00000000   `6    [3]
  H         4.84067600     2.47765600     0.00000000   `7    [5]
  H         6.94116700     1.24433200     0.00000000   `7    [6]
  H         6.94116700    -1.24433200     0.00000000   `7    [7]
  H         4.84067600    -2.47765600     0.00000000   `7    [8]
  Cl        2.33568700    -3.13105300     0.00000000   `6    [10]
  Cl       -2.33568700    -3.13105300     0.00000000   `6    [14]
  H        -4.84067600    -2.47765600     0.00000000   `7    [16]
  H        -6.94116700    -1.24433200     0.00000000   `7    [17]
  H        -6.94116700     1.24433200     0.00000000   `7    [18]
  H        -4.84067600     2.47765600     0.00000000   `7    [19]
  Cl       -2.33568700     3.13105300     0.00000000   `6    [21]
