# Supplementary material for: Benchmark Data Set of Crystalline Organic Semiconductors
Source: J Chem Theory Comput. 2023 Nov 16;19(22):8481–90. doi: 10.1021/acs.jctc.3c00861 (PMC10688188; doi:10.1021/acs.jctc.3c00861)
Supplement: Supplementary file 1 — ct3c00861_si_001.zip [file ct3c00861_si_001.zip › pentaceneN4O2_cryst/cryst.xyz]

67 
pentaceneN4O2 cryst (PBE-D3paw900), SG=P21/n, nm=2
  C        -0.77385724     0.72465027     1.05873840
  C        -0.43113747     1.37884527    -0.24231090
  N        -0.82948747     2.63609027    -0.40564090
  C        -0.54387747     3.23613027    -1.58524590
  C        -0.91297747     4.58645080    -1.80090590
  C        -0.63327747     5.17464080    -3.01572840
  C        -0.00614747     4.44968027    -4.06059590
  C         0.37597724     3.13892027    -3.87661340
  C         0.13168224     2.50534027    -2.63586590
  N         0.53941224     1.22972027    -2.44019340
  C         0.27554224     0.67334027    -1.26495590
  C         0.77385724    -0.72465027    -1.05873840
  C         0.43113747    -1.37884527     0.24231090
  N         0.82948747    -2.63609027     0.40564090
  C         0.54387747    -3.23613027     1.58524590
  C         0.91297747    -4.58645080     1.80090590
  C         0.63327747    -5.17464080     3.01572840
  C         0.00614747    -4.44968027     4.06059590
  C        -0.37597724    -3.13892027     3.87661340
  C        -0.13168224    -2.50534027     2.63586590
  N        -0.53941224    -1.22972027     2.44019340
  C        -0.27554224    -0.67334027     1.26495590
  O        -1.46639724     1.29024026     1.90338340
  H        -1.43432247     5.13804080    -1.01777590
  H        -0.91335747     6.21475080    -3.16969090
  H         0.20394224     4.92456080    -5.01961090
  H         0.88142724     2.58621027    -4.66621340
  O         1.46639724    -1.29024027    -1.90338340
  H         1.43432247    -5.13804080     1.01777590
  H         0.91335747    -6.21475080     3.16969090
  H        -0.20394224    -4.92456080     5.01961090
  H        -0.88142724    -2.58621027     4.66621340
  C         2.41239218     5.25509080     8.14002840
  C         2.06967241     5.90928580     9.44107770
  N         2.46802241     7.16653080     9.60440770
  C         2.18241241     7.76657080    10.78401270
  C         2.55151241     9.11689133    10.99967270
  C         2.27181241     9.70508133    12.21449520
  C         1.64468241     8.98012080    13.25936270
  C         1.26255770     7.66936080    13.07538020
  C         1.50685270     7.03578080    11.83463270
  N         1.09912270     5.76016080    11.63896020
  C         1.36299270     5.20378080    10.46372270
  C         0.86467770     3.80579027    10.25750520
  C         1.20739747     3.15159527     8.95645590
  N         0.80904747     1.89435027     8.79312590
  C         1.09465747     1.29431027     7.61352090
  C         0.72555747    -0.05601026     7.39786090
  C         1.00525747    -0.64420026     6.18303840
  C         1.63238747     0.08076026     5.13817090
  C         2.01451218     1.39152027     5.32215340
  C         1.77021718     2.02510027     6.56290090
  N         2.17794718     3.30072027     6.75857340
  C         1.91407718     3.85710027     7.93381090
  O         3.10493218     5.82068080     7.29538340
  H         3.07285741     9.66848133    10.21654270
  H         2.55189241    10.74519133    12.36845770
  H         1.43459270     9.45500133    14.21837770
  H         0.75710770     7.11665080    13.86498020
  O         0.17213770     3.24020027    11.10215020
  H         0.20421247    -0.60760027     8.18099090
  H         0.72517747    -1.68431027     6.02907590
  H         1.84247718    -0.39412027     4.17915590
  H         2.51996218     1.94423026     4.53255340
  Tv        3.80914942     0.00000000     0.00000000
  Tv        0.00000000     9.06088106     0.00000000
  Tv       -0.53207954     0.00000000    18.39753360
