# Supplementary material for: Benchmark Data Set of Crystalline Organic Semiconductors
Source: J Chem Theory Comput. 2023 Nov 16;19(22):8481–90. doi: 10.1021/acs.jctc.3c00861 (PMC10688188; doi:10.1021/acs.jctc.3c00861)
Supplement: Supplementary file 1 — ct3c00861_si_001.zip [file ct3c00861_si_001.zip › pentaceneN4O2_cryst/molec.xyz]

32
pentaceneN4O2 molec (CAM-B3LYPa3p), SG=mmm, CO=[oa=[2]]
  C         0.00000000     1.49791600     0.00000000   `1    [2,22,23]
  C         1.28121400     0.70917100     0.00000000   `2    [1,3,11]
  N         2.39343200     1.39412300     0.00000000   `5    [2,4]
  C         3.54869900     0.70947500     0.00000000   `2    [3,5,9]
  C         4.77914000     1.40578800     0.00000000   `3    [4,6,24]
  C         5.94645500     0.70792400     0.00000000   `4    [5,7,25]
  C         5.94645500    -0.70792400     0.00000000   `4    [6,8,26]
  C         4.77914000    -1.40578800     0.00000000   `3    [7,9,27]
  C         3.54869900    -0.70947500     0.00000000   `2    [4,8,10]
  N         2.39343200    -1.39412300     0.00000000   `5    [9,11]
  C         1.28121400    -0.70917100     0.00000000   `2    [2,10,12]
  C         0.00000000    -1.49791600     0.00000000   `1    [11,13,28]
  C        -1.28121400    -0.70917100     0.00000000   `2    [12,14,22]
  N        -2.39343200    -1.39412300     0.00000000   `5    [13,15]
  C        -3.54869900    -0.70947500     0.00000000   `2    [14,16,20]
  C        -4.77914000    -1.40578800     0.00000000   `3    [15,17,29]
  C        -5.94645500    -0.70792400     0.00000000   `4    [16,18,30]
  C        -5.94645500     0.70792400     0.00000000   `4    [17,19,31]
  C        -4.77914000     1.40578800     0.00000000   `3    [18,20,32]
  C        -3.54869900     0.70947500     0.00000000   `2    [15,19,21]
  N        -2.39343200     1.39412300     0.00000000   `5    [20,22]
  C        -1.28121400     0.70917100     0.00000000   `2    [1,13,21]
  O         0.00000000     2.69505300     0.00000000   `6    [1]
  H         4.75055000     2.48649600     0.00000000   `7    [5]
  H         6.89120200     1.23498600     0.00000000   `7    [6]
  H         6.89120200    -1.23498600     0.00000000   `7    [7]
  H         4.75055000    -2.48649600     0.00000000   `7    [8]
  O         0.00000000    -2.69505300     0.00000000   `6    [12]
  H        -4.75055000    -2.48649600     0.00000000   `7    [16]
  H        -6.89120200    -1.23498600     0.00000000   `7    [17]
  H        -6.89120200     1.23498600     0.00000000   `7    [18]
  H        -4.75055000     2.48649600     0.00000000   `7    [19]
