# Supplementary material for: Benchmark Data Set of Crystalline Organic Semiconductors
Source: J Chem Theory Comput. 2023 Nov 16;19(22):8481–90. doi: 10.1021/acs.jctc.3c00861 (PMC10688188; doi:10.1021/acs.jctc.3c00861)
Supplement: Supplementary file 1 — ct3c00861_si_001.zip [file ct3c00861_si_001.zip › perylene_cryst/cryst.xyz]

67 
perylene cryst-b (PBE-D3paw900), SG=P21/c, nm=2
  C        -3.13097654    -0.96490041    -1.88025723
  C        -3.60767654     1.00353041    -0.47297723
  C        -2.24550904    -1.91999541    -2.33307723
  C        -2.70925654     0.01821041    -0.95091223
  C        -3.18919150     1.94283041     0.44487223
  C        -0.91954654    -1.93282041    -1.87126723
  C        -1.35287404     0.01136041    -0.47696723
  C        -1.86595150     1.94148041     0.91112723
  C        -0.45102654    -0.99225041    -0.95346473
  C        -0.93543400     1.00193041     0.46796723
  C         3.13097654     0.96490041     1.88025723
  C         3.60767654    -1.00353041     0.47297723
  C         2.24550904     1.91999541     2.33307723
  C         2.70925654    -0.01821041     0.95091223
  C         3.18919150    -1.94283041    -0.44487223
  C         0.91954654     1.93282041     1.87126723
  C         1.35287404    -0.01136041     0.47696723
  C         1.86595150    -1.94148041    -0.91112723
  C         0.45102654     0.99225041     0.95346473
  C         0.93543400    -1.00193041    -0.46796723
  H        -4.16745904    -0.95317041    -2.22052723
  H        -4.63674654     0.99258041    -0.83059223
  H        -2.55956904    -2.68231541    -3.04593723
  H        -3.88057150     2.69570041     0.81940223
  H        -0.25756404    -2.71128041    -2.24296223
  H        -1.58059400     2.70275041     1.63366723
  H         4.16745904     0.95317041     2.22052723
  H         4.63674654    -0.99258041     0.83059223
  H         2.55956904     2.68231541     3.04593723
  H         3.88057150    -2.69570041    -0.81940223
  H         0.25756403     2.71128041     2.24296223
  H         1.58059400    -2.70275041    -1.63366723
  C         2.42008908     1.87084041     7.18675168
  C         2.89678908     3.83927124     5.77947168
  C         1.53462158     0.91574541     7.63957168
  C         1.99836908     2.85395124     6.25740668
  C         2.47830404     4.77857124     4.86162223
  C         0.20865907     0.90292041     7.17776168
  C         0.64198658     2.84710124     5.78346168
  C         1.15506404     4.77722124     4.39536723
  C        -0.25986093     1.84349041     6.25995918
  C         0.22454653     3.83767124     4.83852723
  C        -3.84186400     3.80064124     3.42623723
  C        -4.31856400     1.83221041     4.83351723
  C        -2.95639650     4.75573624     2.97341723
  C        -3.42014400     2.81753041     4.35558223
  C        -3.90007896     0.89291041     5.75136668
  C        -1.63043400     4.76856124     3.43522723
  C        -2.06376150     2.82438041     4.82952723
  C        -2.57683896     0.89426041     6.21762168
  C        -1.16191400     3.82799124     4.35302973
  C        -1.64632146     1.83381041     5.77446168
  H         3.45657158     1.88257041     7.52702168
  H         3.92585908     3.82832124     6.13708668
  H         1.84868158     0.15342541     8.35243168
  H         3.16968404     5.53144124     4.48709223
  H        -0.45332343     0.12446041     7.54945668
  H         0.86970654     5.53849124     3.67282723
  H        -4.87834650     3.78891124     3.08596723
  H        -5.34763400     1.84316041     4.47590223
  H        -3.27045650     5.51805624     2.26055723
  H        -4.59145896     0.14004041     6.12589668
  H        -0.96845150     5.54702124     3.06353223
  H        -2.29148146     0.13299041     6.94016168
  Tv        9.74342053     0.00000000     0.00000000
  Tv        0.00000000     5.67148165     0.00000000
  Tv       -1.42177492     0.00000000    10.61298891
