# Supplementary material for: Benchmark Data Set of Crystalline Organic Semiconductors
Source: J Chem Theory Comput. 2023 Nov 16;19(22):8481–90. doi: 10.1021/acs.jctc.3c00861 (PMC10688188; doi:10.1021/acs.jctc.3c00861)
Supplement: Supplementary file 1 — ct3c00861_si_001.zip [file ct3c00861_si_001.zip › perylene_cryst/molec.xyz]

32 
perylene molec (CAM-B3LYPa3p), SG=mmm, CO=[oa=[19]]
  C        -3.55037400    -1.22551900     0.00000000   `1    [3,4,21]
  C        -3.55037400     1.22551900     0.00000000   `1    [4,5,22]
  C        -2.86785200    -2.40341900     0.00000000   `1    [1,6,23]
  C        -2.85270600     0.00000000     0.00000000   `2    [1,2,7]
  C        -2.86785200     2.40341900     0.00000000   `1    [2,8,24]
  C        -1.46778100    -2.40710400     0.00000000   `1    [3,9,25]
  C        -1.43340900     0.00000000     0.00000000   `2    [4,9,10]
  C        -1.46778100     2.40710400     0.00000000   `1    [5,10,26]
  C        -0.73712300    -1.24186600     0.00000000   `2    [6,7,20]
  C        -0.73712300     1.24186600     0.00000000   `2    [7,8,19]
  C         3.55037400     1.22551900     0.00000000   `1    [13,14,27]
  C         3.55037400    -1.22551900     0.00000000   `1    [14,15,28]
  C         2.86785200     2.40341900     0.00000000   `1    [11,16,29]
  C         2.85270600     0.00000000     0.00000000   `2    [11,12,17]
  C         2.86785200    -2.40341900     0.00000000   `1    [12,18,30]
  C         1.46778100     2.40710400     0.00000000   `1    [13,19,31]
  C         1.43340900     0.00000000     0.00000000   `2    [14,19,20]
  C         1.46778100    -2.40710400     0.00000000   `1    [15,20,32]
  C         0.73712300     1.24186600     0.00000000   `2    [10,16,17]
  C         0.73712300    -1.24186600     0.00000000   `2    [9,17,18]
  H        -4.63280000    -1.21025100     0.00000000   `3    [1]
  H        -4.63280000     1.21025100     0.00000000   `3    [2]
  H        -3.40060700    -3.34517200     0.00000000   `3    [3]
  H        -3.40060700     3.34517200     0.00000000   `3    [5]
  H        -0.96682000    -3.36318500     0.00000000   `3    [6]
  H        -0.96682000     3.36318500     0.00000000   `3    [8]
  H         4.63280000     1.21025100     0.00000000   `3    [11]
  H         4.63280000    -1.21025100     0.00000000   `3    [12]
  H         3.40060700     3.34517200     0.00000000   `3    [13]
  H         3.40060700    -3.34517200     0.00000000   `3    [15]
  H         0.96682000     3.36318500     0.00000000   `3    [16]
  H         0.96682000    -3.36318500     0.00000000   `3    [18]
