# Supplementary material for: Benchmark Data Set of Crystalline Organic Semiconductors
Source: J Chem Theory Comput. 2023 Nov 16;19(22):8481–90. doi: 10.1021/acs.jctc.3c00861 (PMC10688188; doi:10.1021/acs.jctc.3c00861)
Supplement: Supplementary file 1 — ct3c00861_si_001.zip [file ct3c00861_si_001.zip › phenazine_cryst/cryst.xyz]

47 
phenazine cryst (PBE-D3paw900), SG=P21/n, nm=2
  C         0.86838965     2.67620104    -2.31118390
  C        -0.25655126     1.99806701    -1.91481853
  C        -0.16593124     0.96834701    -0.93486390
  N        -1.27688952     0.30893701    -0.56004112
  C        -1.13220003    -0.65667451     0.36642406
  C        -2.27384380    -1.39328201     0.79679856
  C        -2.13714692    -2.38124701     1.74040438
  H         0.79693488     3.44124104    -3.08051240
  H        -1.23421213     2.23201701    -2.33405309
  H        -3.24884465    -1.14294951     0.37741449
  H        -3.00627305    -2.95571604     2.06414032
  C        -0.86838965    -2.67620104     2.31118390
  C         0.25655126    -1.99806701     1.91481853
  C         0.16593124    -0.96834701     0.93486390
  N         1.27688952    -0.30893701     0.56004112
  C         1.13220003     0.65667451    -0.36642406
  C         2.27384380     1.39328201    -0.79679856
  C         2.13714692     2.38124701    -1.74040438
  H        -0.79693488    -3.44124104     3.08051240
  H         1.23421213    -2.23201701     2.33405309
  H         3.24884465     1.14294951    -0.37741449
  H         3.00627305     2.95571604    -2.06414032
  C         1.25085168     5.19262506     8.42507419
  C         2.37579259     4.51449104     8.02870882
  C         2.28517258     3.48477104     7.04875420
  N         3.39613085     2.82536104     6.67393141
  C         3.25144136     1.85974951     5.74746623
  C         4.39308513     1.12314201     5.31709174
  C         4.25638825     0.13517701     4.37348592
  H         1.32230645     5.95766506     9.19440269
  H         3.35345346     4.74844104     8.44794339
  H         5.36808598     1.37347451     5.73647580
  H         5.12551438    -0.43929201     4.04974998
  C         2.98763098    -0.15977701     3.80270640
  C         1.86269008     0.51835701     4.19907177
  C         1.95331009     1.54807701     5.17902639
  N         0.84235181     2.20748701     5.55384918
  C         0.98704130     3.17309854     6.48031436
  C        -0.15460247     3.90970604     6.91068885
  C        -0.01790559     4.89767104     7.85429467
  H         2.91617621    -0.92481701     3.03337789
  H         0.88502920     0.28440701     3.77983720
  H        -1.12960331     3.65937354     6.49130479
  H        -0.88703172     5.47214006     8.17803061
  Tv        6.96835225     0.00000000     0.00000000
  Tv        0.00000000     5.03284805     0.00000000
  Tv       -2.72986958     0.00000000    12.22778059
