# Supplementary material for: Benchmark Data Set of Crystalline Organic Semiconductors
Source: J Chem Theory Comput. 2023 Nov 16;19(22):8481–90. doi: 10.1021/acs.jctc.3c00861 (PMC10688188; doi:10.1021/acs.jctc.3c00861)
Supplement: Supplementary file 1 — ct3c00861_si_001.zip [file ct3c00861_si_001.zip › phenazine_cryst/molec.xyz]

22 
phenazine molec (CAM-B3LYPa3p), SG=mmm, CO=[oa=[3]]
  C         3.54380300     0.71171700     0.00000000   `1    [2,8,18]
  C         2.38099600     1.40527900     0.00000000   `1    [1,3,9]
  C         1.13570400     0.71506100     0.00000000   `2    [2,4,16]
  N         0.00000000     1.40523000     0.00000000   `3    [3,5]
  C        -1.13570400     0.71506100     0.00000000   `2    [4,6,14]
  C        -2.38099600     1.40527900     0.00000000   `1    [5,7,10]
  C        -3.54380300     0.71171700     0.00000000   `1    [6,11,12]
  H         4.48914700     1.23803700     0.00000000   `4    [1]
  H         2.35434900     2.48629400     0.00000000   `4    [2]
  H        -2.35434900     2.48629400     0.00000000   `4    [6]
  H        -4.48914700     1.23803700     0.00000000   `4    [7]
  C        -3.54380300    -0.71171700     0.00000000   `1    [7,13,19]
  C        -2.38099600    -1.40527900     0.00000000   `1    [12,14,20]
  C        -1.13570400    -0.71506100     0.00000000   `2    [5,13,15]
  N         0.00000000    -1.40523000     0.00000000   `3    [14,16]
  C         1.13570400    -0.71506100     0.00000000   `2    [3,15,17]
  C         2.38099600    -1.40527900     0.00000000   `1    [16,18,21]
  C         3.54380300    -0.71171700     0.00000000   `1    [1,17,22]
  H        -4.48914700    -1.23803700     0.00000000   `4    [12]
  H        -2.35434900    -2.48629400     0.00000000   `4    [13]
  H         2.35434900    -2.48629400     0.00000000   `4    [17]
  H         4.48914700    -1.23803700     0.00000000   `4    [18]
