# Supplementary material for: Benchmark Data Set of Crystalline Organic Semiconductors
Source: J Chem Theory Comput. 2023 Nov 16;19(22):8481–90. doi: 10.1021/acs.jctc.3c00861 (PMC10688188; doi:10.1021/acs.jctc.3c00861)
Supplement: Supplementary file 1 — ct3c00861_si_001.zip [file ct3c00861_si_001.zip › PTCDA_cryst/cryst.xyz]

79 
PTCDA cryst-b (PBE-D3paw900), SG=P21/c, nm=2
  O         1.63911087    -3.62509550     4.03755999
  C         1.00126379    -4.14650800     2.91152368
  C         1.91379270    -2.26405550     4.24099278
  C         0.58452559    -3.20307050     1.88016669
  C         1.43976373    -1.32767800     3.22133208
  C        -0.01649687    -3.68261300     0.72128276
  C         0.80674961    -1.81446550     2.04971108
  C         1.64230315     0.03963800     3.38476519
  C        -0.40285393    -2.79947300    -0.28436992
  C         0.40337845    -0.90514300     1.02523245
  C         1.23032713     0.93507300     2.39681851
  C        -0.20952948    -1.41948300    -0.16008740
  C         0.62308631     0.49336800     1.21271918
  O        -1.63911087     3.62509550    -4.03755999
  C        -1.00126379     4.14650800    -2.91152368
  C        -1.91379270     2.26405550    -4.24099278
  C        -0.58452559     3.20307050    -1.88016669
  C        -1.43976373     1.32767800    -3.22133208
  C         0.01649687     3.68261300    -0.72128276
  C        -0.80674961     1.81446550    -2.04971108
  C        -1.64230315    -0.03963800    -3.38476519
  C         0.40285393     2.79947300     0.28436992
  C        -0.40337845     0.90514300    -1.02523245
  C        -1.23032713    -0.93507300    -2.39681851
  C         0.20952948     1.41948300     0.16008740
  C        -0.62308631    -0.49336800    -1.21271918
  O         0.84826654    -5.35537050     2.86909377
  O         2.54983545    -1.98395800     5.24091397
  O        -0.84826654     5.35537050    -2.86909377
  O        -2.54983545     1.98395800    -5.24091397
  H        -0.17902460    -4.75393050     0.60645929
  H        -0.88066671    -3.21289050    -1.16788586
  H         2.14013519     0.40972300     4.27981744
  H         1.40599611     1.99479300     2.56689489
  H         0.17902460     4.75393050    -0.60645929
  H         0.88066671     3.21289050     1.16788586
  H        -2.14013519    -0.40972300    -4.27981744
  H        -1.40599611    -1.99479300    -2.56689489
  O        -2.23902156     5.93462050     1.33140088
  C        -1.60117448     5.41320800     2.45743719
  C        -2.51370338     7.29566050     1.12796809
  C        -1.18443627     6.35664550     3.48879418
  C        -2.03967442     8.23203800     2.14762879
  C        -0.58341382     5.87710300     4.64767811
  C        -1.40666029     7.74525050     3.31924979
  C        -2.24221383     9.59935400     1.98419568
  C        -0.19705675     6.76024300     5.65333079
  C        -1.00328913     8.65457300     4.34372841
  C        -1.83023781    10.49478900     2.97214236
  C        -0.39038120     8.14023300     5.52904827
  C        -1.22299699    10.05308400     4.15624169
  O         1.03920019    13.18481150     9.40652086
  C         0.40135311    13.70622400     8.28048455
  C         1.31388202    11.82377150     9.60995365
  C        -0.01538510    12.76278650     7.24912756
  C         0.83985305    10.88739400     8.59029295
  C        -0.61640755    13.24232900     6.09024363
  C         0.20683892    11.37418150     7.41867195
  C         1.04239247     9.52007800     8.75372606
  C        -1.00276461    12.35918900     5.08459095
  C        -0.19653223    10.46485900     6.39419332
  C         0.63041645     8.62464300     7.76577938
  C        -0.80944016    10.97919900     5.20887347
  C         0.02317563     9.06634800     6.58168005
  O        -1.44817723     4.20434550     2.49986710
  O        -3.14974613     7.57575800     0.12804690
  O         0.24835586    14.91508650     8.23805464
  O         1.94992476    11.54367400    10.60987484
  H        -0.42088608     4.80578550     4.76250158
  H         0.28075603     6.34682550     6.53684673
  H        -2.74004587     9.96943900     1.08914343
  H        -2.00590680    11.55450900     2.80206598
  H        -0.77893529    14.31364650     5.97542015
  H        -1.48057740    12.77260650     4.20107500
  H         1.54022450     9.14999300     9.64877830
  H         0.80608543     7.56492300     7.93585576
  Tv        3.73758768     0.00000000     0.00000000
  Tv        0.00000000    19.11943200     0.00000000
  Tv       -1.19982137     0.00000000    10.73792174
