# Supplementary material for: Benchmark Data Set of Crystalline Organic Semiconductors
Source: J Chem Theory Comput. 2023 Nov 16;19(22):8481–90. doi: 10.1021/acs.jctc.3c00861 (PMC10688188; doi:10.1021/acs.jctc.3c00861)
Supplement: Supplementary file 1 — ct3c00861_si_001.zip [file ct3c00861_si_001.zip › PTCDA_cryst/molec.xyz]

38 
PTCDA molec (CAM-B3LYPa3p), SG=mmm, CO=[oa=[25]]
  O        -5.64644700     0.00000000     0.00000000   `1    [2,3]
  C        -5.01795100    -1.22107100     0.00000000   `2    [1,4,27]
  C        -5.01795100     1.22107100     0.00000000   `2    [1,5,28]
  C        -3.54421000    -1.21633700     0.00000000   `3    [2,6,7]
  C        -3.54421000     1.21633700     0.00000000   `3    [3,7,8]
  C        -2.86243600    -2.40290000     0.00000000   `4    [4,9,31]
  C        -2.83826700     0.00000000     0.00000000   `3    [4,5,10]
  C        -2.86243600     2.40290000     0.00000000   `4    [5,11,33]
  C        -1.46912300    -2.41090700     0.00000000   `4    [6,12,32]
  C        -1.42404500     0.00000000     0.00000000   `3    [7,12,13]
  C        -1.46912300     2.41090700     0.00000000   `4    [8,13,34]
  C        -0.73472900    -1.24300800     0.00000000   `3    [9,10,26]
  C        -0.73472900     1.24300800     0.00000000   `3    [10,11,25]
  O         5.64644700     0.00000000     0.00000000   `1    [15,16]
  C         5.01795100     1.22107100     0.00000000   `2    [14,17,29]
  C         5.01795100    -1.22107100     0.00000000   `2    [14,18,30]
  C         3.54421000     1.21633700     0.00000000   `3    [15,19,20]
  C         3.54421000    -1.21633700     0.00000000   `3    [16,20,21]
  C         2.86243600     2.40290000     0.00000000   `4    [17,22,35]
  C         2.83826700     0.00000000     0.00000000   `3    [17,18,23]
  C         2.86243600    -2.40290000     0.00000000   `4    [18,24,37]
  C         1.46912300     2.41090700     0.00000000   `4    [19,25,36]
  C         1.42404500     0.00000000     0.00000000   `3    [20,25,26]
  C         1.46912300    -2.41090700     0.00000000   `4    [21,26,38]
  C         0.73472900     1.24300800     0.00000000   `3    [13,22,23]
  C         0.73472900    -1.24300800     0.00000000   `3    [12,23,24]
  O        -5.69368700    -2.20139700     0.00000000   `5    [2]
  O        -5.69368700     2.20139700     0.00000000   `5    [3]
  O         5.69368700     2.20139700     0.00000000   `5    [15]
  O         5.69368700    -2.20139700     0.00000000   `5    [16]
  H        -3.42011700    -3.32901700     0.00000000   `6    [6]
  H        -0.97199600    -3.36823700     0.00000000   `6    [9]
  H        -3.42011700     3.32901700     0.00000000   `6    [8]
  H        -0.97199600     3.36823700     0.00000000   `6    [11]
  H         3.42011700     3.32901700     0.00000000   `6    [19]
  H         0.97199600     3.36823700     0.00000000   `6    [22]
  H         3.42011700    -3.32901700     0.00000000   `6    [21]
  H         0.97199600    -3.36823700     0.00000000   `6    [24]
