# Supplementary material for: Benchmark Data Set of Crystalline Organic Semiconductors
Source: J Chem Theory Comput. 2023 Nov 16;19(22):8481–90. doi: 10.1021/acs.jctc.3c00861 (PMC10688188; doi:10.1021/acs.jctc.3c00861)
Supplement: Supplementary file 1 — ct3c00861_si_001.zip [file ct3c00861_si_001.zip › pyrene_cryst/cryst.xyz]

107 
pyrene cryst (PBE-D3paw900), SG=P21/a, nm=4
  C         1.63066815    -1.07529429     0.92649909
  C         0.93908041    -1.55478429    -0.22150948
  C         1.43198400    -1.70472179     2.19507962
  C         0.03720072    -2.65906679    -0.10648459
  C         1.14143705    -0.92860679    -1.49070751
  C         2.52257035     0.03602679     0.81285673
  C         2.14403195    -1.22719679     3.30862773
  C         0.50414923    -2.79399179     2.28234957
  C        -0.16215787    -3.25174429     1.18204742
  C        -0.63353651    -3.11903429    -1.25292423
  C         0.44655910    -1.42499429    -2.60738567
  C         2.03859683     0.18554679    -1.57370239
  C         2.69611475     0.64895929    -0.46982413
  C         3.19488838     0.49318179     1.96076745
  C         3.00831663    -0.13928929     3.18890545
  C        -0.42300228    -2.50665679    -2.48764479
  H         3.53605396     0.22337429     4.07123655
  H         2.00146950    -1.71132429     4.27524811
  H         0.32460682    -3.24530679     3.25904005
  H        -0.87201264    -4.07411179     1.27063930
  H        -1.32896877    -3.95447929    -1.16270739
  H        -0.95064961    -2.86608929    -3.37041089
  H         0.59556153    -0.95192679    -3.57723607
  H         2.17944428     0.67142429    -2.54030526
  H         3.36178955     1.50763679    -0.54718839
  H         3.86647066     1.34901679     1.87734318
  C        -1.63066815     1.07529429    -0.92649909
  C        -0.93908041     1.55478429     0.22150948
  C        -1.43198400     1.70472179    -2.19507962
  C        -0.03720072     2.65906679     0.10648459
  C        -1.14143705     0.92860679     1.49070751
  C        -2.52257035    -0.03602679    -0.81285673
  C        -2.14403195     1.22719679    -3.30862773
  C        -0.50414923     2.79399179    -2.28234957
  C         0.16215787     3.25174429    -1.18204742
  C         0.63353651     3.11903429     1.25292423
  C        -0.44655910     1.42499429     2.60738567
  C        -2.03859683    -0.18554679     1.57370239
  C        -2.69611475    -0.64895929     0.46982413
  C        -3.19488838    -0.49318179    -1.96076745
  C        -3.00831663     0.13928929    -3.18890545
  C         0.42300228     2.50665679     2.48764479
  H        -3.53605396    -0.22337429    -4.07123655
  H        -2.00146950     1.71132429    -4.27524811
  H        -0.32460682     3.24530679    -3.25904005
  H         0.87201264     4.07411179    -1.27063930
  H         1.32896877     3.95447929     1.16270739
  H         0.95064961     2.86608929     3.37041089
  H        -0.59556153     0.95192679     3.57723607
  H        -2.17944428    -0.67142429     2.54030526
  H        -3.36178955    -1.50763679     0.54718839
  H        -3.86647066    -1.34901679    -1.87734318
  C         4.57334105     3.86086929    -0.92649909
  C         5.26492878     3.38137929     0.22150948
  C         4.77202519     3.23144179    -2.19507962
  C         6.16680848     2.27709679     0.10648459
  C         5.06257214     4.00755679     1.49070751
  C         3.68143885     4.97219036    -0.81285673
  C         4.05997725     3.70896679    -3.30862773
  C         5.69985996     2.14217179    -2.28234957
  C         6.36616706     1.68441929    -1.18204742
  C         6.83754570     1.81712929     1.25292423
  C         5.75745009     3.51116929     2.60738567
  C         4.16541236     5.12171036     1.57370239
  C         3.50789444     5.58512286     0.46982413
  C         3.00912081     5.42934536    -1.96076745
  C         3.19569256     4.79687429    -3.18890545
  C         6.62701147     2.42950679     2.48764479
  H         2.66795523     5.15953786    -4.07123655
  H         4.20253969     3.22483929    -4.27524811
  H         5.87940238     1.69085679    -3.25904005
  H         7.07602183     0.86205179    -1.27063930
  H         7.53297796     0.98168429     1.16270739
  H         7.15465880     2.07007429     3.37041089
  H         5.60844766     3.98423679     3.57723607
  H         4.02456491     5.60758786     2.54030526
  H         2.84221964     6.44380036     0.54718839
  H         2.33753853     6.28518036    -1.87734318
  C         7.83467734     6.01145786     0.92649909
  C         7.14308960     6.49094786    -0.22150948
  C         7.63599319     6.64088536     2.19507962
  C         6.24120991     7.59523036    -0.10648459
  C         7.34544625     5.86477036    -1.49070751
  C         8.72657954     4.90013679     0.81285673
  C         8.34804114     6.16336036     3.30862773
  C         6.70815842     7.73015536     2.28234957
  C         6.04185132     8.18790786     1.18204742
  C         5.57047268     8.05519786    -1.25292423
  C         6.65056829     6.36115786    -2.60738567
  C         8.24260603     4.75061679    -1.57370239
  C         8.90012395     4.28720429    -0.46982413
  C         9.39889757     4.44298179     1.96076745
  C         9.21232582     5.07545286     3.18890545
  C         5.78100692     7.44282036    -2.48764479
  H         9.74006316     4.71278929     4.07123655
  H         8.20547870     6.64748786     4.27524811
  H         6.52861601     8.18147036     3.25904005
  H         5.33199656     9.01027536     1.27063930
  H         4.87504042     8.89064286    -1.16270739
  H         5.25335958     7.80225286    -3.37041089
  H         6.79957073     5.88809036    -3.57723607
  H         8.38345347     4.26473929    -2.54030526
  H         9.56579874     3.42852679    -0.54718839
  H        10.07047985     3.58714679     1.87734318
  Tv       12.40801839     0.00000000     0.00000000
  Tv        0.00000000     9.87232715     0.00000000
  Tv       -0.96310123     0.00000000     8.15435295
