# Supplementary material for: Benchmark Data Set of Crystalline Organic Semiconductors
Source: J Chem Theory Comput. 2023 Nov 16;19(22):8481–90. doi: 10.1021/acs.jctc.3c00861 (PMC10688188; doi:10.1021/acs.jctc.3c00861)
Supplement: Supplementary file 1 — ct3c00861_si_001.zip [file ct3c00861_si_001.zip › pyrene_cryst/molec.xyz]

26 
pyrene molec (CAM-B3LYPa3p), SG=mmm, CO=[oa=[3]]
  C         0.71093800     0.00000000     0.00000000   `1    [2,3,6]
  C        -0.71093800     0.00000000     0.00000000   `1    [1,4,5]
  C         1.41891700     1.22396600     0.00000000   `2    [1,7,8]
  C        -1.41891700     1.22396600     0.00000000   `2    [2,9,10]
  C        -1.41891700    -1.22396600     0.00000000   `2    [2,11,12]
  C         1.41891700    -1.22396600     0.00000000   `2    [1,13,14]
  C         2.81074100     1.20091800     0.00000000   `3    [3,15,18]
  C         0.67289300     2.44908400     0.00000000   `3    [3,9,19]
  C        -0.67289300     2.44908400     0.00000000   `3    [4,8,20]
  C        -2.81074100     1.20091800     0.00000000   `3    [4,16,21]
  C        -2.81074100    -1.20091800     0.00000000   `3    [5,16,23]
  C        -0.67289300    -2.44908400     0.00000000   `3    [5,13,24]
  C         0.67289300    -2.44908400     0.00000000   `3    [6,12,25]
  C         2.81074100    -1.20091800     0.00000000   `3    [6,15,26]
  C         3.49697200     0.00000000     0.00000000   `3    [7,14,17]
  C        -3.49697200     0.00000000     0.00000000   `3    [10,11,22]
  H         4.57904500     0.00000000     0.00000000   `4    [15]
  H         3.35440500     2.13739800     0.00000000   `4    [7]
  H         1.22149200     3.38280500     0.00000000   `4    [8]
  H        -1.22149200     3.38280500     0.00000000   `4    [9]
  H        -3.35440500     2.13739800     0.00000000   `4    [10]
  H        -4.57904500     0.00000000     0.00000000   `4    [16]
  H        -3.35440500    -2.13739800     0.00000000   `4    [11]
  H        -1.22149200    -3.38280500     0.00000000   `4    [12]
  H         1.22149200    -3.38280500     0.00000000   `4    [13]
  H         3.35440500    -2.13739800     0.00000000   `4    [14]
