# Supplementary material for: Benchmark Data Set of Crystalline Organic Semiconductors
Source: J Chem Theory Comput. 2023 Nov 16;19(22):8481–90. doi: 10.1021/acs.jctc.3c00861 (PMC10688188; doi:10.1021/acs.jctc.3c00861)
Supplement: Supplementary file 1 — ct3c00861_si_001.zip [file ct3c00861_si_001.zip › quinacridone_cryst/cryst.xyz]

75 
quinacridone cryst-c (PBE-D3paw900), SG=P21/c, nm=2
  C         0.29494196    -0.24728090    -1.34869946
  C         1.17581759    -0.69003340    -0.36256560
  C         2.40470649    -1.40395340    -0.72446906
  C         3.28923152    -1.76549090     0.37061824
  C         4.54102253    -2.37144771     0.12357839
  C         5.37539343    -2.72715521     1.16436774
  C         4.96172547    -2.50164021     2.49565090
  C         3.75628317    -1.89205090     2.77384030
  C         2.90858677    -1.50123090     1.71336967
  N         1.72857657    -0.87569340     1.99015446
  C         0.87456047    -0.43989340     1.01128810
  C        -0.29494196     0.24728090     1.34869946
  C        -1.17581759     0.69003340     0.36256560
  C        -2.40470649     1.40395340     0.72446906
  C        -3.28923152     1.76549090    -0.37061824
  C        -4.54102253     2.37144771    -0.12357839
  C        -5.37539343     2.72715521    -1.16436774
  C        -4.96172547     2.50164021    -2.49565090
  C        -3.75628317     1.89205090    -2.77384030
  C        -2.90858677     1.50123090    -1.71336967
  N        -1.72857657     0.87569340    -1.99015446
  C        -0.87456047     0.43989340    -1.01128810
  H         0.53296998    -0.44263340    -2.39348352
  O         2.68456783    -1.69152340    -1.91841232
  H         4.81826309    -2.54577771    -0.91589859
  H         6.34086281    -3.19176021     0.96522541
  H         5.60387551    -2.81302771     3.31865397
  H         3.43157882    -1.70353590     3.79596359
  H         1.52272728    -0.65904090     2.98566203
  H        -0.53296998     0.44263340     2.39348352
  O        -2.68456783     1.69152340     1.91841232
  H        -4.81826309     2.54577771     0.91589859
  H        -6.34086281     3.19176021    -0.96522541
  H        -5.60387551     2.81302771    -3.31865397
  H        -3.43157882     1.70353590    -3.79596359
  H        -1.52272728     0.65904090    -2.98566203
  C        -1.36801775     1.67513590     7.89782407
  C        -2.24889338     1.23238340     6.91169021
  C        -3.47778229     0.51846340     7.27359367
  C        -4.36230731     0.15692590     6.17850637
  C        -5.61409832    -0.44903090     6.42554622
  C        -6.44846922    -0.80473840     5.38475687
  C        -6.03480127    -0.57922340     4.05347371
  C        -4.82935897     0.03036590     3.77528431
  C        -3.98166256     0.42118590     4.83575494
  N        -2.80165237     1.04672340     4.55897015
  C        -1.94763627     1.48252340     5.53783651
  C        -0.77813384     2.16969771     5.20042515
  C         0.10274180     2.61245021     6.18655900
  C         1.33163070     3.32637021     5.82465555
  C         2.21615572     3.68790771     6.91974285
  C         3.46794673     4.29386452     6.67270300
  C         4.30231764     4.64957202     7.71349235
  C         3.88864968     4.42405702     9.04477551
  C         2.68320738     3.81446771     9.32296491
  C         1.83551097     3.42364771     8.26249428
  N         0.65550078     2.79811021     8.53927907
  C        -0.19851532     2.36231021     7.56041271
  H        -1.60604577     1.47978340     8.94260813
  O        -3.75764362     0.23089340     8.46753693
  H        -5.89133888    -0.62336090     7.46502320
  H        -7.41393861    -1.26934340     5.58389920
  H        -6.67695130    -0.89061090     3.23047064
  H        -4.50465461     0.21888090     2.75316102
  H        -2.59580308     1.26337590     3.56346258
  H        -0.54010582     2.36505021     4.15564108
  O         1.61149204     3.61394021     4.63071229
  H         3.74518730     4.46819452     5.63322602
  H         5.26778702     5.11417702     7.51435002
  H         4.53079971     4.73544452     9.86777858
  H         2.35850302     3.62595271    10.34508820
  H         0.44965149     2.58145771     9.53478664
  Tv       13.54509721     0.00000000     0.00000000
  Tv        0.00000000     3.84483362     0.00000000
  Tv       -2.14615159     0.00000000    13.09824922
