# Supplementary material for: Benchmark Data Set of Crystalline Organic Semiconductors
Source: J Chem Theory Comput. 2023 Nov 16;19(22):8481–90. doi: 10.1021/acs.jctc.3c00861 (PMC10688188; doi:10.1021/acs.jctc.3c00861)
Supplement: Supplementary file 1 — ct3c00861_si_001.zip [file ct3c00861_si_001.zip › quinacridone_cryst/molec.xyz]

36 
quinacridone molec (CAM-B3LYPa3p), SG=2/m, CO=[oa=[2]]
  C        -0.02932631     1.38581872     0.00000000   `1    [2,22,23]
  C         1.18593591     0.72561932     0.00000000   `2    [1,3,11]
  C         2.43965323     1.50852070     0.00000000   `3    [2,4,24]
  C         3.67734319     0.72086024     0.00000000   `2    [3,5,9]
  C         4.91716773     1.36630292     0.00000000   `1    [4,6,25]
  C         6.08717191     0.65088907     0.00000000   `1    [5,7,26]
  C         6.03456545    -0.74559521     0.00000000   `1    [6,8,27]
  C         4.83207376    -1.40574395     0.00000000   `1    [7,9,28]
  C         3.63496493    -0.67850804     0.00000000   `4    [4,8,10]
  N         2.43233351    -1.33143604     0.00000000   `5    [9,11,29]
  C         1.22011340    -0.67872585     0.00000000   `4    [2,10,12]
  C         0.02932631    -1.38581872     0.00000000   `1    [11,13,30]
  C        -1.18593591    -0.72561932     0.00000000   `2    [12,14,22]
  C        -2.43965323    -1.50852070     0.00000000   `3    [13,15,31]
  C        -3.67734319    -0.72086024     0.00000000   `2    [14,16,20]
  C        -4.91716773    -1.36630292     0.00000000   `1    [15,17,32]
  C        -6.08717191    -0.65088907     0.00000000   `1    [16,18,33]
  C        -6.03456545     0.74559521     0.00000000   `1    [17,19,34]
  C        -4.83207376     1.40574395     0.00000000   `1    [18,20,35]
  C        -3.63496493     0.67850804     0.00000000   `4    [15,19,21]
  N        -2.43233351     1.33143604     0.00000000   `5    [20,22,36]
  C        -1.22011340     0.67872585     0.00000000   `4    [1,13,21]
  H        -0.01307986     2.46849948     0.00000000   `6    [1]
  O         2.43233045     2.72627301     0.00000000   `7    [3]
  H         4.91390882     2.44773375     0.00000000   `6    [5]
  H         7.04176971     1.15803632     0.00000000   `6    [6]
  H         6.95278684    -1.31841567     0.00000000   `6    [7]
  H         4.79891827    -2.48834108     0.00000000   `6    [8]
  H         2.43052593    -2.33691066     0.00000000   `8    [10]
  H         0.01307986    -2.46849948     0.00000000   `6    [12]
  O        -2.43233045    -2.72627301     0.00000000   `7    [14]
  H        -4.91390882    -2.44773375     0.00000000   `6    [16]
  H        -7.04176971    -1.15803632     0.00000000   `6    [17]
  H        -6.95278684     1.31841567     0.00000000   `6    [18]
  H        -4.79891827     2.48834108     0.00000000   `6    [19]
  H        -2.43052593     2.33691066     0.00000000   `8    [21]
