# Supplementary material for: Benchmark Data Set of Crystalline Organic Semiconductors
Source: J Chem Theory Comput. 2023 Nov 16;19(22):8481–90. doi: 10.1021/acs.jctc.3c00861 (PMC10688188; doi:10.1021/acs.jctc.3c00861)
Supplement: Supplementary file 1 — ct3c00861_si_001.zip [file ct3c00861_si_001.zip › spirobidibenzosilole_cryst/cryst.xyz]

167 
spirobidibenzosilole cryst (PBE-D3paw900), SG=P41212, nm=4
  Si        4.98335163     4.98335163    -0.00000000
  C         7.88577913     4.51109663    -0.61727972
  C         9.05113188     3.78868888    -0.33474722
  C         9.06577438     2.87866138     0.72570097
  C         7.93267163     2.68746388     1.51478972
  C         6.76976913     3.42135138     1.25395097
  C         6.74193413     4.34350913     0.16954222
  H         7.88502413     5.21104663    -1.45405722
  H         9.94155188     3.93431638    -0.94664972
  H         9.96643438     2.31006888     0.94910347
  H         7.96549413     1.96091888     2.32752972
  C         3.24399888     4.15622638     2.27923472
  C         3.08315388     3.38117138     3.43266347
  C         4.13130888     2.57178888     3.87839972
  C         5.34702663     2.53980888     3.19222972
  C         5.52265663     3.32533388     2.04646222
  C         4.45030913     4.12615138     1.57716347
  H         2.41977638     4.78071163     1.93252597
  H         2.14325888     3.40777888     3.98269847
  H         4.00708138     1.96218888     4.77282347
  H         6.14722663     1.89279888     3.55248972
  C         4.15622638     3.24399888    -2.27923472
  C         3.38117138     3.08315388    -3.43266347
  C         2.57178888     4.13130888    -3.87839972
  C         2.53980888     5.34702663    -3.19222972
  C         3.32533388     5.52265663    -2.04646222
  C         4.12615138     4.45030913    -1.57716347
  H         4.78071163     2.41977638    -1.93252597
  H         3.40777888     2.14325888    -3.98269847
  H         1.96218888     4.00708138    -4.77282347
  H         1.89279888     6.14722663    -3.55248972
  C         4.51109663     7.88577913     0.61727972
  C         3.78868888     9.05113188     0.33474722
  C         2.87866138     9.06577438    -0.72570097
  C         2.68746388     7.93267163    -1.51478972
  C         3.42135138     6.76976913    -1.25395097
  C         4.34350913     6.74193413    -0.16954222
  H         5.21104663     7.88502413     1.45405722
  H         3.93431638     9.94155188     0.94664972
  H         2.31006888     9.96643438    -0.94910347
  H         1.96091888     7.96549413    -2.32752972
  Si        3.53236388     3.53236388    11.79375388
  C         0.62993638     4.00461888    11.17647416
  C        -0.53541638     4.72702663    11.45900666
  C        -0.55005888     5.63705413    12.51945485
  C         0.58304388     5.82825163    13.30854360
  C         1.74594638     5.09436413    13.04770485
  C         1.77378138     4.17220638    11.96329610
  H         0.63069138     3.30466888    10.33969666
  H        -1.42583638     4.58139913    10.84710416
  H        -1.45071888     6.20564663    12.74285735
  H         0.55022138     6.55479663    14.12128360
  C         5.27171663     4.35948913    14.07298860
  C         5.43256163     5.13454413    15.22641735
  C         4.38440663     5.94392663    15.67215360
  C         3.16868888     5.97590663    14.98598360
  C         2.99305888     5.19038163    13.84021610
  C         4.06540638     4.38956413    13.37091735
  H         6.09593913     3.73500388    13.72627985
  H         6.37245663     5.10793663    15.77645235
  H         4.50863413     6.55352663    16.56657735
  H         2.36848888     6.62291663    15.34624360
  C         4.35948913     5.27171663     9.51451916
  C         5.13454413     5.43256163     8.36109041
  C         5.94392663     4.38440663     7.91535416
  C         5.97590663     3.16868888     8.60152416
  C         5.19038163     2.99305888     9.74729166
  C         4.38956413     4.06540638    10.21659041
  H         3.73500388     6.09593913     9.86122791
  H         5.10793663     6.37245663     7.81105541
  H         6.55352663     4.50863413     7.02093041
  H         6.62291663     2.36848888     8.24126416
  C         4.00461888     0.62993638    12.41103360
  C         4.72702663    -0.53541638    12.12850110
  C         5.63705413    -0.55005888    11.06805291
  C         5.82825163     0.58304388    10.27896416
  C         5.09436413     1.74594638    10.53980291
  C         4.17220638     1.77378138    11.62421166
  H         3.30466888     0.63069138    13.24781110
  H         4.58139913    -1.42583638    12.74040360
  H         6.20564663    -1.45071888    10.84465041
  H         6.55479663     0.55022138     9.46622416
  Si       -0.72549388     0.72549388     5.89687694
  C        -3.62792138     0.25323888     6.51415666
  C        -4.79327413    -0.46916888     6.23162416
  C        -4.80791663    -1.37919638     5.17117597
  C        -3.67481388    -1.57039388     4.38208722
  C        -2.51191138    -0.83650638     4.64292597
  C        -2.48407638     0.08565138     5.72733472
  H        -3.62716638     0.95318888     7.35093416
  H        -5.68369413    -0.32354138     6.84352666
  H        -5.70857663    -1.94778888     4.94777347
  H        -3.70763638    -2.29693888     3.56934722
  C         1.01385888    -0.10163138     3.61764222
  C         1.17470388    -0.87668638     2.46421347
  C         0.12654888    -1.68606888     2.01847722
  C        -1.08916888    -1.71804888     2.70464722
  C        -1.26479888    -0.93252388     3.85041472
  C        -0.19245138    -0.13170638     4.31971347
  H         1.83808138     0.52285388     3.96435097
  H         2.11459888    -0.85007888     1.91417847
  H         0.25077638    -2.29566888     1.12405347
  H        -1.88936888    -2.36505888     2.34438722
  C         0.10163138    -1.01385888     8.17611166
  C         0.87668638    -1.17470388     9.32954041
  C         1.68606888    -0.12654888     9.77527666
  C         1.71804888     1.08916888     9.08910666
  C         0.93252388     1.26479888     7.94333916
  C         0.13170638     0.19245138     7.47404041
  H        -0.52285388    -1.83808138     7.82940291
  H         0.85007888    -2.11459888     9.87957541
  H         2.29566888    -0.25077638    10.66970041
  H         2.36505888     1.88936888     9.44936666
  C        -0.25323888     3.62792138     5.27959722
  C         0.46916888     4.79327413     5.56212972
  C         1.37919638     4.80791663     6.62257791
  C         1.57039388     3.67481388     7.41166666
  C         0.83650638     2.51191138     7.15082791
  C        -0.08565138     2.48407638     6.06641916
  H        -0.95318888     3.62716638     4.44281972
  H         0.32354138     5.68369413     4.95022722
  H         1.94778888     5.70857663     6.84598041
  H         2.29693888     3.70763638     8.22440666
  Si        0.72549388    -0.72549388    17.69063082
  C         3.62792138    -0.25323888    18.30791054
  C         4.79327413     0.46916888    18.02537804
  C         4.80791663     1.37919638    16.96492985
  C         3.67481388     1.57039388    16.17584110
  C         2.51191138     0.83650638    16.43667985
  C         2.48407638    -0.08565138    17.52108860
  H         3.62716638    -0.95318888    19.14468804
  H         5.68369413     0.32354138    18.63728054
  H         5.70857663     1.94778888    16.74152735
  H         3.70763638     2.29693888    15.36310110
  C        -1.01385888     0.10163138    15.41139610
  C        -1.17470388     0.87668638    14.25796735
  C        -0.12654888     1.68606888    13.81223110
  C         1.08916888     1.71804888    14.49840110
  C         1.26479888     0.93252388    15.64416860
  C         0.19245138     0.13170638    16.11346735
  H        -1.83808138    -0.52285388    15.75810485
  H        -2.11459888     0.85007888    13.70793235
  H        -0.25077638     2.29566888    12.91780735
  H         1.88936888     2.36505888    14.13814110
  C        -0.10163138     1.01385888    19.96986554
  C        -0.87668638     1.17470388    21.12329429
  C        -1.68606888     0.12654888    21.56903054
  C        -1.71804888    -1.08916888    20.88286054
  C        -0.93252388    -1.26479888    19.73709304
  C        -0.13170638    -0.19245138    19.26779429
  H         0.52285388     1.83808138    19.62315679
  H        -0.85007888     2.11459888    21.67332929
  H        -2.29566888     0.25077638    22.46345429
  H        -2.36505888    -1.88936888    21.24312054
  C         0.25323888    -3.62792138    17.07335110
  C        -0.46916888    -4.79327413    17.35588360
  C        -1.37919638    -4.80791663    18.41633179
  C        -1.57039388    -3.67481388    19.20542054
  C        -0.83650638    -2.51191138    18.94458179
  C         0.08565138    -2.48407638    17.86017304
  H         0.95318888    -3.62716638    16.23657360
  H        -0.32354138    -5.68369413    16.74398110
  H        -1.94778888    -5.70857663    18.63973429
  H        -2.29693888    -3.70763638    20.01816054
  Tv        8.51571551     0.00000000     0.00000000
  Tv        0.00000000     8.51571551     0.00000000
  Tv        0.00000000     0.00000000    23.58750776
