# Supplementary material for: Benchmark Data Set of Crystalline Organic Semiconductors
Source: J Chem Theory Comput. 2023 Nov 16;19(22):8481–90. doi: 10.1021/acs.jctc.3c00861 (PMC10688188; doi:10.1021/acs.jctc.3c00861)
Supplement: Supplementary file 1 — ct3c00861_si_001.zip [file ct3c00861_si_001.zip › spirobidibenzosilole_cryst/molec.xyz]

41 
spirobidibenzosilole molec (CAM-B3LYPa3p), SG=-42m, CO=[12,ca=[1],pa=[17,7],sa=[37,27],oa=[27]]
  Si        0.00000000     0.00000000     0.00000000   `1    [7,17,27,37]
  C         2.72081000     0.00000000    -1.19142300   `2    [3,7,8]
  C         3.51378300     0.00000000    -2.32869300   `2    [2,4,9]
  C         2.92060300     0.00000000    -3.58093000   `2    [3,5,10]
  C         1.54119500     0.00000000    -3.70671200   `2    [4,6,11]
  C         0.74325200     0.00000000    -2.57160700   `3    [5,7,16]
  C         1.33951500     0.00000000    -1.30030900   `4    [1,2,6]
  H         3.18999100     0.00000000    -0.21495700   `5    [2]
  H         4.59220800     0.00000000    -2.23998500   `5    [3]
  H         3.53863200     0.00000000    -4.46953500   `5    [4]
  H         1.09753800     0.00000000    -4.69354600   `5    [5]
  C        -2.72081000     0.00000000    -1.19142300   `2    [13,17,18]
  C        -3.51378300     0.00000000    -2.32869300   `2    [12,14,19]
  C        -2.92060300     0.00000000    -3.58093000   `2    [13,15,20]
  C        -1.54119500     0.00000000    -3.70671200   `2    [14,16,21]
  C        -0.74325200     0.00000000    -2.57160700   `3    [6,15,17]
  C        -1.33951500     0.00000000    -1.30030900   `4    [1,12,16]
  H        -3.18999100     0.00000000    -0.21495700   `5    [12]
  H        -4.59220800     0.00000000    -2.23998500   `5    [13]
  H        -3.53863200     0.00000000    -4.46953500   `5    [14]
  H        -1.09753800     0.00000000    -4.69354600   `5    [15]
  C         0.00000000     2.72081000     1.19142300   `2    [23,27,28]
  C         0.00000000     3.51378300     2.32869300   `2    [22,24,29]
  C         0.00000000     2.92060300     3.58093000   `2    [23,25,30]
  C         0.00000000     1.54119500     3.70671200   `2    [24,26,31]
  C         0.00000000     0.74325200     2.57160700   `3    [25,27,36]
  C         0.00000000     1.33951500     1.30030900   `4    [1,22,26]
  H         0.00000000     3.18999100     0.21495700   `5    [22]
  H         0.00000000     4.59220800     2.23998500   `5    [23]
  H         0.00000000     3.53863200     4.46953500   `5    [24]
  H         0.00000000     1.09753800     4.69354600   `5    [25]
  C         0.00000000    -2.72081000     1.19142300   `2    [33,37,38]
  C         0.00000000    -3.51378300     2.32869300   `2    [32,34,39]
  C         0.00000000    -2.92060300     3.58093000   `2    [33,35,40]
  C         0.00000000    -1.54119500     3.70671200   `2    [34,36,41]
  C         0.00000000    -0.74325200     2.57160700   `3    [26,35,37]
  C         0.00000000    -1.33951500     1.30030900   `4    [1,32,36]
  H         0.00000000    -3.18999100     0.21495700   `5    [32]
  H         0.00000000    -4.59220800     2.23998500   `5    [33]
  H         0.00000000    -3.53863200     4.46953500   `5    [34]
  H         0.00000000    -1.09753800     4.69354600   `5    [35]
