# Supplementary material for: Benchmark Data Set of Crystalline Organic Semiconductors
Source: J Chem Theory Comput. 2023 Nov 16;19(22):8481–90. doi: 10.1021/acs.jctc.3c00861 (PMC10688188; doi:10.1021/acs.jctc.3c00861)
Supplement: Supplementary file 1 — ct3c00861_si_001.zip [file ct3c00861_si_001.zip › spirobifluorene_cryst/cryst.xyz]

167 
spirobifluorene cryst (PBE-D3paw900), SG=P21/c, nm=4
  C         3.03818258     2.89333464     2.34780526
  C         5.14029272     3.88863214     3.56042251
  C         6.46318777     3.65664714     3.95857734
  C         7.10862773     2.45930464     3.62922727
  C         6.44625264     1.46481714     2.90535235
  C         5.12069260     1.68608964     2.52384751
  C         4.47730264     2.89905964     2.84830259
  H         4.63676776     4.82117964     3.81504757
  H         6.99027284     4.41387714     4.53857978
  H         8.13860777     2.30160964     3.94715714
  H         6.95221761     0.53232714     2.65591728
  C         1.85435492     0.91807964     1.07210291
  C         2.00454236    -0.37171964     0.54712289
  C         3.21900237    -1.05704464     0.66845774
  C         4.31077245    -0.46427964     1.30217261
  C         4.17016751     0.82611964     1.81747512
  C         2.93966250     1.50557214     1.71079278
  H         0.90687241     1.45318964     0.98388802
  H         1.16786229    -0.85040964     0.03728299
  H         3.30883732    -2.06277964     0.26285023
  H         5.25669746    -0.99861964     1.39294999
  C         3.33925231     4.29276964     0.14968773
  C         2.82847735     5.32975642    -0.64005225
  C         1.70032740     6.04818892    -0.22792711
  C         1.06970741     5.76149892     0.98424300
  C         1.57028751     4.72194964     1.77159044
  C         2.70222745     3.99409964     1.34710280
  H         4.22267741     3.73658964    -0.16842742
  H         3.31126724     5.58567892    -1.58164981
  H         1.31188733     6.83686642    -0.87324456
  H         0.19277245     6.32451892     1.30125311
  C         1.87131786     2.51002964     4.67022291
  C         0.84743797     2.92138964     5.53303553
  C        -0.04458708     3.93142964     5.14929564
  C         0.08470777     4.56993214     3.91223062
  C         1.12958016     4.18844964     3.06437300
  C         2.00062771     3.14191964     3.43901039
  H         2.56144040     1.71996964     4.97013282
  H         0.75958309     2.45724964     6.51573304
  H        -0.84616172     4.22800964     5.82613200
  H        -0.60703949     5.36388892     3.62634197
  C         6.09328800     7.92080392     5.81897989
  C         3.99117785     8.91610142     4.60636265
  C         2.66828280     8.68411642     4.20820781
  C         2.02284284     7.48677392     4.53755789
  C         2.68521793     6.49228642     5.26143281
  C         4.01077798     6.71355892     5.64293764
  C         4.65416794     7.92652892     5.31848257
  H         4.49470282     9.84864892     4.35173759
  H         2.14119773     9.44134642     3.62820537
  H         0.99286280     7.32907892     4.21962801
  H         2.17925296     5.55979642     5.51086787
  C         7.27711566     5.94554892     7.09468224
  C         7.12692822     4.65574964     7.61966226
  C         5.91246821     3.97042464     7.49832741
  C         4.82069813     4.56318964     6.86461255
  C         4.96130307     5.85358892     6.34931003
  C         6.19180808     6.53304142     6.45599238
  H         8.22459817     6.48065892     7.18289713
  H         7.96360828     4.17705964     8.12950216
  H         5.82263326     2.96468964     7.90393492
  H         3.87477312     4.02884964     6.77383516
  C         5.79221827     9.32023892     8.01709743
  C         6.30299322    10.35722570     8.80683740
  C         7.43114317    11.07565820     8.39471226
  C         8.06176317    10.78896820     7.18254215
  C         7.56118307     9.74941892     6.39519471
  C         6.42924312     9.02156892     6.81968235
  H         4.90879316     8.76405892     8.33521257
  H         5.82020334    10.61314820     9.74843496
  H         7.81958325    11.86433570     9.04002971
  H         8.93869813    11.35198820     6.86553204
  C         7.26015272     7.53749892     3.49656225
  C         8.28403261     7.94885892     2.63374962
  C         9.17605766     8.95889892     3.01748951
  C         9.04676281     9.59740142     4.25455453
  C         8.00189041     9.21591892     5.10241216
  C         7.13084287     8.16938892     4.72777476
  H         6.57003018     6.74743892     3.19665233
  H         8.37188749     7.48471892     1.65105211
  H         9.97763230     9.25547892     2.34065315
  H         9.73851007    10.39135820     4.54044318
  C         5.13138386     7.16160392    13.98576504
  C         3.02927371     6.16630642    12.77314780
  C         1.70637866     6.39829142    12.37499296
  C         1.06093870     7.59563392    12.70434304
  C         1.72331379     8.59012142    13.42821796
  C         3.04887383     8.36884892    13.80972280
  C         3.69226379     7.15587892    13.48526772
  H         3.53279868     5.23375892    12.51852274
  H         1.17929359     5.64106142    11.79499053
  H         0.03095866     7.75332892    12.38641317
  H         1.21734882     9.52261142    13.67765302
  C         6.31521151     9.13685892    15.26146740
  C         6.16502408    10.42665820    15.78644742
  C         4.95056406    11.11198320    15.66511256
  C         3.85879398    10.51921820    15.03139770
  C         3.99939892     9.22881892    14.51609518
  C         5.22990393     8.54936642    14.62277753
  H         7.26269402     8.60174892    15.34968228
  H         7.00170414    10.90534820    16.29628731
  H         4.86072911    12.11771820    16.07072008
  H         2.91286897    11.05355820    14.94062031
  C         4.83031412     5.76216892    16.18388258
  C         5.34108908     4.72518214    16.97362255
  C         6.46923903     4.00674964    16.56149741
  C         7.09985902     4.29343964    15.34932730
  C         6.59927893     5.33298892    14.56197986
  C         5.46733898     6.06083892    14.98646750
  H         3.94688902     6.31834892    16.50199772
  H         4.85829919     4.46925964    17.91522011
  H         6.85767911     3.21807214    17.20681487
  H         7.97679398     3.73041964    15.03231719
  C         6.29824857     7.54490892    11.66334740
  C         7.32212847     7.13354892    10.80053477
  C         8.21415351     6.12350892    11.18427466
  C         8.08485866     5.48500642    12.42133968
  C         7.03998627     5.86648892    13.26919731
  C         6.16893872     6.91301892    12.89455992
  H         5.60812603     8.33496892    11.36343748
  H         7.40998335     7.59768892     9.81783726
  H         9.01572815     5.82692892    10.50743830
  H         8.77660592     4.69104964    12.70722833
  C         2.07627843     2.13413464    10.51459042
  C         4.17838858     1.13883714    11.72720766
  C         5.50128363     1.37082214    12.12536250
  C         6.14672359     2.56816464    11.79601242
  C         5.48434850     3.56265214    11.07213750
  C         4.15878845     3.34137964    10.69063266
  C         3.51539849     2.12840964    11.01508774
  H         3.67486361     0.20628964    11.98183272
  H         6.02836870     0.61359214    12.70536493
  H         7.17670363     2.72585964    12.11394229
  H         5.99031347     4.49514214    10.82270244
  C         0.89245077     4.10938964     9.23888806
  C         1.04263821     5.39918892     8.71390804
  C         2.25709823     6.08451392     8.83524289
  C         3.34886830     5.49174892     9.46895776
  C         3.20826337     4.20134964     9.98426028
  C         1.97775835     3.52189714     9.87757793
  H        -0.05503174     3.57427964     9.15067318
  H         0.20595815     5.87787892     8.20406814
  H         2.34693318     7.09024892     8.42963538
  H         4.29479331     6.02608892     9.55973514
  C         2.37734816     0.73469964     8.31647288
  C         1.86657321    -0.30228714     7.52673291
  C         0.73842326    -1.02071964     7.93885804
  C         0.10780326    -0.73402964     9.15102816
  C         0.60838336     0.30551964     9.93837560
  C         1.74032331     1.03336964     9.51388796
  H         3.26077327     1.29087964     7.99835774
  H         2.34936309    -0.55820964     6.58513535
  H         0.34998318    -1.80939714     7.29354059
  H        -0.76913170    -1.29704964     9.46803826
  C         0.90941372     2.51743964    12.83700806
  C        -0.11446618     2.10607964    13.69982068
  C        -1.00649123     1.09603964    13.31608079
  C        -0.87719638     0.45753714    12.07901578
  C         0.16767602     0.83901964    11.23115815
  C         1.03872356     1.88554964    11.60579554
  H         1.59953625     3.30749964    13.13691797
  H        -0.20232106     2.57021964    14.68251819
  H        -1.80806586     0.79945964    13.99291716
  H        -1.56894363    -0.33641964    11.79312713
  Tv       10.09337472     0.00000000     0.00000000
  Tv        0.00000000    10.05493856     0.00000000
  Tv       -1.92380829     0.00000000    16.33357031
