# Supplementary material for: Benchmark Data Set of Crystalline Organic Semiconductors
Source: J Chem Theory Comput. 2023 Nov 16;19(22):8481–90. doi: 10.1021/acs.jctc.3c00861 (PMC10688188; doi:10.1021/acs.jctc.3c00861)
Supplement: Supplementary file 1 — ct3c00861_si_001.zip [file ct3c00861_si_001.zip › spirobifluorene_cryst/molec.xyz]

41 
spirobifluorene molec (CAM-B3LYPa3p), SG=-42m, CO=[12,ca=[1],pa=[17,7],sa=[37,27],oa=[27]]
  C         0.00000000     0.00000000     0.00000000   `1    [7,17,27,37]
  C         2.52553200     0.00000000    -0.67539100   `2    [3,7,8]
  C         3.43531500     0.00000000    -1.72303100   `2    [2,4,9]
  C         2.99608400     0.00000000    -3.04019600   `2    [3,5,10]
  C         1.64173600     0.00000000    -3.33236700   `2    [4,6,11]
  C         0.73317300     0.00000000    -2.28687600   `3    [5,7,16]
  C         1.17704700     0.00000000    -0.96509900   `3    [1,2,6]
  H         2.87105100     0.00000000     0.35067400   `4    [2]
  H         4.49655400     0.00000000    -1.51217300   `4    [3]
  H         3.71909000     0.00000000    -3.84529400   `4    [4]
  H         1.30466500     0.00000000    -4.36108400   `4    [5]
  C        -2.52553200     0.00000000    -0.67539100   `2    [13,17,18]
  C        -3.43531500     0.00000000    -1.72303100   `2    [12,14,19]
  C        -2.99608400     0.00000000    -3.04019600   `2    [13,15,20]
  C        -1.64173600     0.00000000    -3.33236700   `2    [14,16,21]
  C        -0.73317300     0.00000000    -2.28687600   `3    [6,15,17]
  C        -1.17704700     0.00000000    -0.96509900   `3    [1,12,16]
  H        -2.87105100     0.00000000     0.35067400   `4    [12]
  H        -4.49655400     0.00000000    -1.51217300   `4    [13]
  H        -3.71909000     0.00000000    -3.84529400   `4    [14]
  H        -1.30466500     0.00000000    -4.36108400   `4    [15]
  C         0.00000000     2.52553200     0.67539100   `2    [23,27,28]
  C         0.00000000     3.43531500     1.72303100   `2    [22,24,29]
  C         0.00000000     2.99608400     3.04019600   `2    [23,25,30]
  C         0.00000000     1.64173600     3.33236700   `2    [24,26,31]
  C         0.00000000     0.73317300     2.28687600   `3    [25,27,36]
  C         0.00000000     1.17704700     0.96509900   `3    [1,22,26]
  H         0.00000000     2.87105100    -0.35067400   `4    [22]
  H         0.00000000     4.49655400     1.51217300   `4    [23]
  H         0.00000000     3.71909000     3.84529400   `4    [24]
  H         0.00000000     1.30466500     4.36108400   `4    [25]
  C         0.00000000    -2.52553200     0.67539100   `2    [33,37,38]
  C         0.00000000    -3.43531500     1.72303100   `2    [32,34,39]
  C         0.00000000    -2.99608400     3.04019600   `2    [33,35,40]
  C         0.00000000    -1.64173600     3.33236700   `2    [34,36,41]
  C         0.00000000    -0.73317300     2.28687600   `3    [26,35,37]
  C         0.00000000    -1.17704700     0.96509900   `3    [1,32,36]
  H         0.00000000    -2.87105100    -0.35067400   `4    [32]
  H         0.00000000    -4.49655400     1.51217300   `4    [33]
  H         0.00000000    -3.71909000     3.84529400   `4    [34]
  H         0.00000000    -1.30466500     4.36108400   `4    [35]
