# Supplementary material for: Benchmark Data Set of Crystalline Organic Semiconductors
Source: J Chem Theory Comput. 2023 Nov 16;19(22):8481–90. doi: 10.1021/acs.jctc.3c00861 (PMC10688188; doi:10.1021/acs.jctc.3c00861)
Supplement: Supplementary file 1 — ct3c00861_si_001.zip [file ct3c00861_si_001.zip › stilbene_cryst/cryst.xyz]

107 
stilbene cryst (PBE-D3paw900), SG=P21/a, nm=4, orbs=[[1,3],[2,4]]
  C         0.23154897     0.44938742     0.44929779
  C        -0.23154897    -0.44938741    -0.44929779
  C        -1.48963147    -0.37403741    -1.18066779
  C        -2.39307147     0.70348741    -1.06971779
  C        -3.58375147     0.71216241    -1.79048779
  C        -3.91171147    -0.35410241    -2.63593779
  C        -3.03457147    -1.43449741    -2.74494279
  C        -1.83868147    -1.44116241    -2.03121779
  H         0.37143617    -1.33482241    -0.67050779
  H        -2.17000147     1.54331742    -0.41211279
  H        -4.26612147     1.55541741    -1.69116779
  H        -4.83895412    -0.33268741    -3.20828779
  H        -3.28697647    -2.28292241    -3.37935279
  H        -1.15980147    -2.29075741    -2.12138779
  C         1.48963147     0.37403741     1.18066779
  C         2.39307147    -0.70348741     1.06971779
  C         3.58375147    -0.71216241     1.79048779
  C         3.91171147     0.35410241     2.63593779
  C         3.03457147     1.43449741     2.74494279
  C         1.83868147     1.44116241     2.03121779
  H        -0.37143617     1.33482242     0.67050779
  H         2.17000147    -1.54331741     0.41211279
  H         4.26612147    -1.55541741     1.69116779
  H         4.83895412     0.33268741     3.20828779
  H         3.28697647     2.28292241     3.37935279
  H         1.15980147     2.29075741     2.12138779
  C        -2.68403853     3.37237224     6.80788779
  C        -3.03802617     2.24663741     7.46865779
  C        -4.26674617     2.03745741     8.22180279
  C        -5.31973117     2.97410224     8.26134279
  C        -6.45911617     2.73254241     9.02244779
  C        -6.58604617     1.55026741     9.76305779
  C        -5.56004617     0.60467242     9.71986779
  C        -4.42157617     0.84398241     8.95317279
  H        -2.34670853     1.40023742     7.47616779
  H        -5.25568617     3.89682224     7.68652779
  H        -7.25371617     3.47986974     9.03673779
  H        -7.47886617     1.35592242    10.35770279
  H        -5.65617117    -0.32281742    10.28276779
  H        -3.62764867     0.09636742     8.90903779
  C        -1.45531853     3.58155224     6.05474279
  C        -0.40233353     2.64490741     6.01520279
  C         0.73705147     2.88646724     5.25409779
  C         0.86398147     4.06874224     4.51348779
  C        -0.16201853     5.01433724     4.55667779
  C        -1.30048853     4.77502724     5.32337279
  H        -3.37535617     4.21877224     6.80037779
  H        -0.46637853     1.72218742     6.59001779
  H         1.53165147     2.13913992     5.23980779
  H         1.75680147     4.26308724     3.91884279
  H        -0.06589353     5.94182707     3.99377779
  H        -2.09441603     5.52264224     5.36750779
  C         5.84228867     3.25889224    -0.44929779
  C         6.30538662     2.36011741     0.44929779
  C         7.56346912     2.43546742     1.18066779
  C         8.46690912     3.51299224     1.06971779
  C         9.65758912     3.52166724     1.79048779
  C         9.98554912     2.45540241     2.63593779
  C         9.10840912     1.37500741     2.74494279
  C         7.91251912     1.36834242     2.03121779
  H         5.70240147     1.47468241     0.67050779
  H         8.24383912     4.35282224     0.41211279
  H        10.33995912     4.36492224     1.69116779
  H        10.91279176     2.47681741     3.20828779
  H         9.36081412     0.52658241     3.37935279
  H         7.23363912     0.51874742     2.12138779
  C         4.58420617     3.18354224    -1.18066779
  C         3.68076617     2.10601741    -1.06971779
  C         2.49008617     2.09734242    -1.79048779
  C         2.16212617     3.16360724    -2.63593779
  C         3.03926617     4.24400224    -2.74494279
  C         4.23515617     4.25066724    -2.03121779
  H         6.44527382     4.14432724    -0.67050779
  H         3.90383617     1.26618741    -0.41211279
  H         1.80771617     1.25408741    -1.69116779
  H         1.23488353     3.14219224    -3.20828779
  H         2.78686117     5.09242724    -3.37935279
  H         4.91403617     5.10026224    -2.12138779
  C         3.03581147     0.56286742     7.46865779
  C         3.38979912    -0.56286741     6.80788779
  C         4.61851912    -0.77204741     6.05474279
  C         5.67150412     0.16459742     6.01520279
  C         6.81088912    -0.07696242     5.25409779
  C         6.93781912    -1.25923741     4.51348779
  C         5.91181912    -2.20483241     4.55667779
  C         4.77334912    -1.96552241     5.32337279
  H         2.69848147    -1.40926741     6.80037779
  H         5.60745912     1.08731741     6.59001779
  H         7.60548912     0.67036492     5.23980779
  H         7.83063912    -1.45358241     3.91884279
  H         6.00794412    -3.13232224     3.99377779
  H         3.97942162    -2.71313741     5.36750779
  C         1.80709147     0.77204741     8.22180279
  C         0.75410647    -0.16459741     8.26134279
  C        -0.38527853     0.07696241     9.02244779
  C        -0.51220853     1.25923741     9.76305779
  C         0.51379147     2.20483241     9.71986779
  C         1.65226147     1.96552242     8.95317279
  H         3.72712912     1.40926741     7.47616779
  H         0.81815147    -1.08731741     7.68652779
  H        -1.17987853    -0.67036492     9.03673779
  H        -1.40502853     1.45358242    10.35770279
  H         0.41766647     3.13232224    10.28276779
  H         2.44618897     2.71313741     8.90903779
  Tv       12.14767529     0.00000000     0.00000000
  Tv        0.00000000     5.61900966     0.00000000
  Tv       -5.72206470     0.00000000    14.27654558
