# Supplementary material for: Benchmark Data Set of Crystalline Organic Semiconductors
Source: J Chem Theory Comput. 2023 Nov 16;19(22):8481–90. doi: 10.1021/acs.jctc.3c00861 (PMC10688188; doi:10.1021/acs.jctc.3c00861)
Supplement: Supplementary file 1 — ct3c00861_si_001.zip [file ct3c00861_si_001.zip › stilbene_cryst/main.dat]

name=stilbene
pubchem=638088
ds=[[1,2,3,4],[2,1,15,16],[3,2,1,15]]
frags=[[[$3..8,$10..14],[3,2,2],"benzene"],[[1,2,9,21],[2,3,1],[1,15,3],"ethylene"],[[$15..20,$22..26],[15,1,2],"benzene"]]
perm_NT=[13,12,7,9,3,1,2,5,14,11,10,4,6,8,15,17,18,23,20,19,16,21,26,25,24,22]
