# Supplementary material for: Benchmark Data Set of Crystalline Organic Semiconductors
Source: J Chem Theory Comput. 2023 Nov 16;19(22):8481–90. doi: 10.1021/acs.jctc.3c00861 (PMC10688188; doi:10.1021/acs.jctc.3c00861)
Supplement: Supplementary file 1 — ct3c00861_si_001.zip [file ct3c00861_si_001.zip › stilbene_cryst/molec.xyz]

26 
stilbene molec-p (CAM-B3LYPa3p), SG=2/m, CO=[[1,1,0],oa=[1],det=1]
  C         0.48947702     0.45151817     0.00000000   `4    [2,15,21]
  C        -0.48947702    -0.45151817     0.00000000   `4    [1,3,9]
  C        -1.93023571    -0.18739847     0.00000000   `1    [2,4,8]
  C        -2.47768877     1.09663803     0.00000000   `2    [3,5,10]
  C        -3.84532540     1.28445142     0.00000000   `2    [4,6,11]
  C        -4.70501575     0.19561616     0.00000000   `6    [5,7,12]
  C        -4.17953768    -1.08388075     0.00000000   `2    [6,8,13]
  C        -2.80832008    -1.26967392     0.00000000   `2    [3,7,14]
  H        -0.23139081    -1.50491452     0.00000000   `5    [2]
  H        -1.82924561     1.96203140     0.00000000   `3    [4]
  H        -4.24695880     2.28944226     0.00000000   `3    [5]
  H        -5.77623210     0.34690760     0.00000000   `7    [6]
  H        -4.83838142    -1.94235661     0.00000000   `3    [7]
  H        -2.40399173    -2.27458098     0.00000000   `3    [8]
  C         1.93023571     0.18739847     0.00000000   `1    [1,16,20]
  C         2.47768877    -1.09663803     0.00000000   `2    [15,17,22]
  C         3.84532540    -1.28445142     0.00000000   `2    [16,18,23]
  C         4.70501575    -0.19561616     0.00000000   `6    [17,19,24]
  C         4.17953768     1.08388075     0.00000000   `2    [18,20,25]
  C         2.80832008     1.26967392     0.00000000   `2    [15,19,26]
  H         0.23139081     1.50491452     0.00000000   `5    [1]
  H         1.82924561    -1.96203140     0.00000000   `3    [16]
  H         4.24695880    -2.28944226     0.00000000   `3    [17]
  H         5.77623210    -0.34690760     0.00000000   `7    [18]
  H         4.83838142     1.94235661     0.00000000   `3    [19]
  H         2.40399173     2.27458098     0.00000000   `3    [20]
