# Supplementary material for: Benchmark Data Set of Crystalline Organic Semiconductors
Source: J Chem Theory Comput. 2023 Nov 16;19(22):8481–90. doi: 10.1021/acs.jctc.3c00861 (PMC10688188; doi:10.1021/acs.jctc.3c00861)
Supplement: Supplementary file 1 — ct3c00861_si_001.zip [file ct3c00861_si_001.zip › TCNQ_cryst/cryst.xyz]

83 
TCNQ cryst (PBE-D3paw900), SG=C2/c, nm=4
  C         0.93265931    -0.37010000     0.99436148
  C         1.37725873     0.17054000    -0.26278398
  C        -0.47880471    -0.52818136     1.22016398
  C         1.85597931    -0.72886000     1.97997398
  C         3.25116931    -0.56470000     1.79093898
  C         1.45457931    -1.25492000     3.23293648
  N         4.40111931    -0.43344000     1.62789148
  N         1.12984529    -1.68457136     4.26983148
  H         2.44452873     0.28677000    -0.45713148
  H        -0.83253471    -0.93731136     2.16770398
  C        -0.93265931     0.37010000    -0.99436148
  C        -1.37725873    -0.17054000     0.26278398
  C         0.47880471     0.52818136    -1.22016398
  C        -1.85597931     0.72886000    -1.97997398
  C        -3.25116931     0.56470000    -1.79093898
  C        -1.45457931     1.25492000    -3.23293648
  N        -4.40111931     0.43344000    -1.62789148
  N        -1.12984529     1.68457136    -4.26983148
  H        -2.44452873    -0.28677000     0.45713148
  H         0.83253471     0.93731136    -2.16770398
  C        -2.02086873    -0.37010000     7.17481648
  C        -2.46546814     0.17054000     8.43196194
  C        -0.60940471    -0.52818136     6.94901398
  C        -2.94418873    -0.72886000     6.18920398
  C        -4.33937873    -0.56470000     6.37823898
  C        -2.54278873    -1.25492000     4.93624148
  N        -5.48932873    -0.43344000     6.54128648
  N        -2.21805471    -1.68457136     3.89934648
  H        -3.53273814     0.28677000     8.62630944
  H        -0.25567471    -0.93731136     6.00147398
  C        -0.15555010     0.37010000     9.16353944
  C         0.28904931    -0.17054000     7.90639398
  C        -1.56701412     0.52818136     9.38934194
  C         0.76776990     0.72886000    10.14915194
  C         2.16295990     0.56470000     9.96011694
  C         0.36636990     1.25492000    11.40211444
  N         3.31290990     0.43344000     9.79706944
  N         0.04163588     1.68457136    12.43900944
  H         1.35631931    -0.28677000     7.71204648
  H        -1.92074412     0.93731136    10.33688194
  C         5.35646333     3.06768136     0.99436148
  C         5.80106275     3.60832136    -0.26278398
  C         3.94499931     2.90960000     1.22016398
  C         6.27978333     2.70892136     1.97997398
  C         7.67497333     2.87308136     1.79093898
  C         5.87838333     2.18286136     3.23293648
  N         8.82492333     3.00434136     1.62789148
  N         5.55364931     1.75321000     4.26983148
  H         6.86833275     3.72455136    -0.45713148
  H         3.59126931     2.50047000     2.16770398
  C         3.49114471     3.80788136    -0.99436148
  C         3.04654529     3.26724136     0.26278398
  C         4.90260873     3.96596272    -1.22016398
  C         2.56782471     4.16664136    -1.97997398
  C         1.17263471     4.00248136    -1.79093898
  C         2.96922471     4.69270136    -3.23293648
  N         0.02268471     3.87122136    -1.62789148
  N         3.29395873     5.12235272    -4.26983148
  H         1.97927529     3.15101136     0.45713148
  H         5.25633873     4.37509272    -2.16770398
  C         2.40293529     3.06768136     7.17481648
  C         1.95833588     3.60832136     8.43196194
  C         3.81439931     2.90960000     6.94901398
  C         1.47961529     2.70892136     6.18920398
  C         0.08442529     2.87308136     6.37823898
  C         1.88101529     2.18286136     4.93624148
  N        -1.06552471     3.00434136     6.54128648
  N         2.20574931     1.75321000     3.89934648
  H         0.89106588     3.72455136     8.62630944
  H         4.16812931     2.50047000     6.00147398
  C         4.26825392     3.80788136     9.16353944
  C         4.71285333     3.26724136     7.90639398
  C         2.85678990     3.96596272     9.38934194
  C         5.19157392     4.16664136    10.14915194
  C         6.58676392     4.00248136     9.96011694
  C         4.79017392     4.69270136    11.40211444
  N         7.73671392     3.87122136     9.79706944
  N         4.46543990     5.12235272    12.43900944
  H         5.78012333     3.15101136     7.71204648
  H         2.50305990     4.37509272    10.33688194
  Tv        8.84760804     0.00000000     0.00000000
  Tv        0.00000000     6.87556272     0.00000000
  Tv       -2.17641883     0.00000000    16.33835592
