# Supplementary material for: Benchmark Data Set of Crystalline Organic Semiconductors
Source: J Chem Theory Comput. 2023 Nov 16;19(22):8481–90. doi: 10.1021/acs.jctc.3c00861 (PMC10688188; doi:10.1021/acs.jctc.3c00861)
Supplement: Supplementary file 1 — ct3c00861_si_001.zip [file ct3c00861_si_001.zip › TCNQ_cryst/molec.xyz]

20 
TCNQ molec (CAM-B3LYPa3p), SG=mmm, CO=[oa=[2]]
  C         1.41765400     0.00000000     0.00000000   `2    [2,3,4]
  C         0.66867200     1.23780300     0.00000000   `1    [1,9,13]
  C         0.66867200    -1.23780300     0.00000000   `1    [1,10,12]
  C         2.78116300     0.00000000     0.00000000   `3    [1,5,6]
  C         3.53126300     1.21264100     0.00000000   `4    [4,7]
  C         3.53126300    -1.21264100     0.00000000   `4    [4,8]
  N         4.12171100     2.19492900     0.00000000   `5    [5]
  N         4.12171100    -2.19492900     0.00000000   `5    [6]
  H         1.21421200     2.17146600     0.00000000   `6    [2]
  H         1.21421200    -2.17146600     0.00000000   `6    [3]
  C        -1.41765400     0.00000000     0.00000000   `2    [12,13,14]
  C        -0.66867200    -1.23780300     0.00000000   `1    [3,11,19]
  C        -0.66867200     1.23780300     0.00000000   `1    [2,11,20]
  C        -2.78116300     0.00000000     0.00000000   `3    [11,15,16]
  C        -3.53126300    -1.21264100     0.00000000   `4    [14,17]
  C        -3.53126300     1.21264100     0.00000000   `4    [14,18]
  N        -4.12171100    -2.19492900     0.00000000   `5    [15]
  N        -4.12171100     2.19492900     0.00000000   `5    [16]
  H        -1.21421200    -2.17146600     0.00000000   `6    [12]
  H        -1.21421200     2.17146600     0.00000000   `6    [13]
