# Supplementary material for: Benchmark Data Set of Crystalline Organic Semiconductors
Source: J Chem Theory Comput. 2023 Nov 16;19(22):8481–90. doi: 10.1021/acs.jctc.3c00861 (PMC10688188; doi:10.1021/acs.jctc.3c00861)
Supplement: Supplementary file 1 — ct3c00861_si_001.zip [file ct3c00861_si_001.zip › TCNQ-F2_cryst/cryst.xyz]

43 
TCNQ-F2 cryst (R2SCAN-D3paw900), SG=C2/m, nm=2
  C         0.77611062     0.00000000     1.20194227
  C         1.36358363     0.00000000    -0.10701074
  C        -0.65192413     0.00000000     1.25031605
  C         1.51594011     0.00000000     2.37776759
  C         2.92821008     0.00000000     2.44764821
  C         0.85070956     0.00000000     3.62595731
  N         4.08529003     0.00000000     2.55400371
  N         0.30825912     0.00000000     4.65178207
  F         2.71073367     0.00000000    -0.18790016
  H        -1.17267454     0.00000000     2.19988083
  C        -0.77611062     0.00000000    -1.20194227
  C        -1.36358363     0.00000000     0.10701074
  C         0.65192413     0.00000000    -1.25031605
  C        -1.51594011     0.00000000    -2.37776759
  C        -2.92821008     0.00000000    -2.44764821
  C        -0.85070956     0.00000000    -3.62595731
  N        -4.08529003     0.00000000    -2.55400371
  N        -0.30825912     0.00000000    -4.65178207
  F        -2.71073367     0.00000000     0.18790016
  H         1.17267454     0.00000000    -2.19988083
  C         5.84334798     2.87562148     1.20194227
  C         6.43082099     2.87562148    -0.10701074
  C         4.41531323     2.87562148     1.25031605
  C         6.58317747     2.87562148     2.37776759
  C         7.99544744     2.87562148     2.44764821
  C         5.91794692     2.87562148     3.62595731
  N         9.15252739     2.87562148     2.55400371
  N         5.37549648     2.87562148     4.65178207
  F         7.77797103     2.87562148    -0.18790016
  H         3.89456282     2.87562148     2.19988083
  C         4.29112675     2.87562148    -1.20194227
  C         3.70365373     2.87562148     0.10701074
  C         5.71916149     2.87562148    -1.25031605
  C         3.55129726     2.87562148    -2.37776759
  C         2.13902729     2.87562148    -2.44764821
  C         4.21652780     2.87562148    -3.62595731
  N         0.98194733     2.87562148    -2.55400371
  N         4.75897824     2.87562148    -4.65178207
  F         2.35650369     2.87562148     0.18790016
  H         6.23991190     2.87562148    -2.19988083
  Tv       10.13447472     0.00000000     0.00000000
  Tv        0.00000000     5.75124296     0.00000000
  Tv       -2.51678610     0.00000000     8.41352718
