# Supplementary material for: Benchmark Data Set of Crystalline Organic Semiconductors
Source: J Chem Theory Comput. 2023 Nov 16;19(22):8481–90. doi: 10.1021/acs.jctc.3c00861 (PMC10688188; doi:10.1021/acs.jctc.3c00861)
Supplement: Supplementary file 1 — ct3c00861_si_001.zip [file ct3c00861_si_001.zip › TCNQ-F2_cryst/molec.xyz]

20 
TCNQ-F2 molec (CAM-B3LYPa3p), SG=2/m, CO=[oa=[2]]
  C         1.43888236     0.00484501     0.00000000   `1    [2,3,4]
  C         0.64542791     1.21957865     0.00000000   `2    [1,9,13]
  C         0.68876458    -1.22631552     0.00000000   `3    [1,10,12]
  C         2.80153271    -0.00209850     0.00000000   `1    [1,5,6]
  C         3.63523051     1.15494916     0.00000000   `4    [4,7]
  C         3.50693460    -1.24392655     0.00000000   `4    [4,8]
  N         4.36942700     2.03427429     0.00000000   `5    [5]
  N         4.05778306    -2.24867364     0.00000000   `5    [6]
  F         1.30275105     2.36933830     0.00000000   `6    [2]
  H         1.21060124    -2.17278674     0.00000000   `7    [3]
  C        -1.43888236    -0.00484501     0.00000000   `1    [12,13,14]
  C        -0.64542791    -1.21957865     0.00000000   `2    [3,11,19]
  C        -0.68876458     1.22631552     0.00000000   `3    [2,11,20]
  C        -2.80153271     0.00209850     0.00000000   `1    [11,15,16]
  C        -3.63523051    -1.15494916     0.00000000   `4    [14,17]
  C        -3.50693460     1.24392655     0.00000000   `4    [14,18]
  N        -4.36942700    -2.03427429     0.00000000   `5    [15]
  N        -4.05778306     2.24867364     0.00000000   `5    [16]
  F        -1.30275105    -2.36933830     0.00000000   `6    [12]
  H        -1.21060124     2.17278674     0.00000000   `7    [13]
