# Supplementary material for: Benchmark Data Set of Crystalline Organic Semiconductors
Source: J Chem Theory Comput. 2023 Nov 16;19(22):8481–90. doi: 10.1021/acs.jctc.3c00861 (PMC10688188; doi:10.1021/acs.jctc.3c00861)
Supplement: Supplementary file 1 — ct3c00861_si_001.zip [file ct3c00861_si_001.zip › TCNQ-F4_cryst/cryst.xyz]

83 
TCNQ-F4 cryst (R2SCAN-D3paw900), SG=Pbca, nm=4
  C         0.06917201     1.18864552    -0.82320592
  C         0.73072951     1.08800552     0.44148092
  C        -0.67865451     0.03015552    -1.20232342
  C         0.15145951     2.31377302    -1.63022342
  C         0.87560951     3.47567302    -1.27467342
  C        -0.50955951     2.44499802    -2.87555092
  N         1.41031951     4.47822907    -1.03527092
  N        -1.03158201     2.66370302    -3.89013342
  F         1.44663451     2.12289802     0.88856092
  F        -1.36911951     0.05609552    -2.34360092
  C        -0.06917201    -1.18864552     0.82320592
  C        -0.73072951    -1.08800552    -0.44148092
  C         0.67865451    -0.03015552     1.20232342
  C        -0.15145951    -2.31377302     1.63022342
  C        -0.87560951    -3.47567302     1.27467342
  C         0.50955951    -2.44499802     2.87555092
  N        -1.41031951    -4.47822907     1.03527092
  N         1.03158201    -2.66370302     3.89013342
  F        -1.44663451    -2.12289802    -0.88856092
  F         1.36911951    -0.05609552     2.34360092
  C         4.61122103     2.82661052     0.82320592
  C         5.27277853     2.92725052    -0.44148092
  C         3.86339451     3.98510052     1.20232342
  C         4.69350853     1.70148302     1.63022342
  C         5.41765853     0.53958302     1.27467342
  C         4.03248951     1.57025802     2.87555092
  N         5.95236853    -0.46297302     1.03527092
  N         3.51046701     1.35155302     3.89013342
  F         5.98868353     1.89235802    -0.88856092
  F         3.17292951     3.95916052     2.34360092
  C         4.47287701     5.20390157    -0.82320592
  C         3.81131951     5.10326157     0.44148092
  C         5.22070353     4.04541157    -1.20232342
  C         4.39058951     6.32902907    -1.63022342
  C         3.66643951     7.49092907    -1.27467342
  C         5.05160853     6.46025407    -2.87555092
  N         3.13172951     8.49348512    -1.03527092
  N         5.57363103     6.67895907    -3.89013342
  F         3.09541451     6.13815407     0.88856092
  F         5.91116853     4.07135157    -2.34360092
  C        -0.06917201     5.20390157     8.02020277
  C        -0.73072951     5.10326157     6.75551592
  C         0.67865451     4.04541157     8.39932027
  C        -0.15145951     6.32902907     8.82722027
  C        -0.87560951     7.49092907     8.47167027
  C         0.50955951     6.46025407    10.07254777
  N        -1.41031951     8.49348512     8.23226777
  N         1.03158201     6.67895907    11.08713027
  F        -1.44663451     6.13815407     6.30843592
  F         1.36911951     4.07135157     9.54059777
  C         0.06917201     2.82661052     6.37379092
  C         0.73072951     2.92725052     7.63847777
  C        -0.67865451     3.98510052     5.99467342
  C         0.15145951     1.70148302     5.56677342
  C         0.87560951     0.53958302     5.92232342
  C        -0.50955951     1.57025802     4.32144592
  N         1.41031951    -0.46297302     6.16172592
  N        -1.03158201     1.35155302     3.30686342
  F         1.44663451     1.89235802     8.08555777
  F        -1.36911951     3.95916052     4.85339592
  C         4.47287701    -1.18864552     6.37379092
  C         3.81131951    -1.08800552     7.63847777
  C         5.22070353    -0.03015552     5.99467342
  C         4.39058951    -2.31377302     5.56677342
  C         3.66643951    -3.47567302     5.92232342
  C         5.05160853    -2.44499802     4.32144592
  N         3.13172951    -4.47822907     6.16172592
  N         5.57363103    -2.66370302     3.30686342
  F         3.09541451    -2.12289802     8.08555777
  F         5.91116853    -0.05609552     4.85339592
  C         4.61122103     1.18864552     8.02020277
  C         5.27277853     1.08800552     6.75551592
  C         3.86339451     0.03015552     8.39932027
  C         4.69350853     2.31377302     8.82722027
  C         5.41765853     3.47567302     8.47167027
  C         4.03248951     2.44499802    10.07254777
  N         5.95236853     4.47822907     8.23226777
  N         3.51046701     2.66370302    11.08713027
  F         5.98868353     2.12289802     6.30843592
  F         3.17292951     0.05609552     9.54059777
  Tv        9.08409804     0.00000000     0.00000000
  Tv        0.00000000     8.03051209     0.00000000
  Tv        0.00000000     0.00000000    14.39399369
