# Supplementary material for: Benchmark Data Set of Crystalline Organic Semiconductors
Source: J Chem Theory Comput. 2023 Nov 16;19(22):8481–90. doi: 10.1021/acs.jctc.3c00861 (PMC10688188; doi:10.1021/acs.jctc.3c00861)
Supplement: Supplementary file 1 — ct3c00861_si_001.zip [file ct3c00861_si_001.zip › TCNQ-F4_cryst/molec.xyz]

20 
TCNQ-F4 molec (CAM-B3LYPa3p), SG=mmm, CO=[oa=[2]]
  C         1.45685800     0.00000000     0.00000000   `1    [2,3,4]
  C         0.67004100     1.21393000     0.00000000   `2    [1,9,13]
  C         0.67004100    -1.21393000     0.00000000   `2    [1,10,12]
  C         2.81908100     0.00000000     0.00000000   `1    [1,5,6]
  C         3.61471000     1.18707500     0.00000000   `3    [4,7]
  C         3.61471000    -1.18707500     0.00000000   `3    [4,8]
  N         4.32587400     2.08487900     0.00000000   `4    [5]
  N         4.32587400    -2.08487900     0.00000000   `4    [6]
  F         1.30278800     2.37218800     0.00000000   `5    [2]
  F         1.30278800    -2.37218800     0.00000000   `5    [3]
  C        -1.45685800     0.00000000     0.00000000   `1    [12,13,14]
  C        -0.67004100    -1.21393000     0.00000000   `2    [3,11,19]
  C        -0.67004100     1.21393000     0.00000000   `2    [2,11,20]
  C        -2.81908100     0.00000000     0.00000000   `1    [11,15,16]
  C        -3.61471000    -1.18707500     0.00000000   `3    [14,17]
  C        -3.61471000     1.18707500     0.00000000   `3    [14,18]
  N        -4.32587400    -2.08487900     0.00000000   `4    [15]
  N        -4.32587400     2.08487900     0.00000000   `4    [16]
  F        -1.30278800    -2.37218800     0.00000000   `5    [12]
  F        -1.30278800     2.37218800     0.00000000   `5    [13]
