# Supplementary material for: Benchmark Data Set of Crystalline Organic Semiconductors
Source: J Chem Theory Comput. 2023 Nov 16;19(22):8481–90. doi: 10.1021/acs.jctc.3c00861 (PMC10688188; doi:10.1021/acs.jctc.3c00861)
Supplement: Supplementary file 1 — ct3c00861_si_001.zip [file ct3c00861_si_001.zip › tetracene_cryst/cryst.xyz]

63 
tetracene cryst (PBE-D3paw900), SG=P-1, nm=2, orbs=[[1],[2]]
  C         2.36169412     0.34198903    -0.06863804
  C         2.07109039     1.00891592    -1.27519755
  C         2.97234311     1.01874784    -2.33996890
  C         2.67612676     1.67640842    -3.57324394
  C         3.57192465     1.65440624    -4.61067657
  C         4.82003663     0.97594790    -4.48143761
  C         5.14778409     0.33688239    -3.31348397
  C         4.24545050     0.33325507    -2.20474874
  C         4.54479078    -0.32253365    -1.00990319
  C         3.63777166    -0.34198903     0.06863804
  C         3.92837539    -1.00891592     1.27519755
  C         3.02712267    -1.01874784     2.33996890
  C         3.32333902    -1.67640842     3.57324394
  C         2.42754113    -1.65440624     4.61067657
  C         1.17942915    -0.97594790     4.48143761
  C         0.85168169    -0.33688239     3.31348397
  C         1.75401529    -0.33325507     2.20474874
  C         1.45467501     0.32253365     1.00990319
  H         1.11616690     1.52592578    -1.37897635
  H         1.72273354     2.19525971    -3.67376868
  H         3.32553316     2.15765760    -5.54505908
  H         5.51670732     0.96809036    -5.32012234
  H         6.09961751    -0.18517896    -3.21287273
  H         5.49890917    -0.84173435    -0.90805340
  H         4.88329889    -1.52592578     1.37897635
  H         4.27673224    -2.19525971     3.67376868
  H         2.67393262    -2.15765760     5.54505908
  H         0.48275847    -0.96809036     5.32012234
  H        -0.10015173     0.18517896     3.21287273
  H         0.50055661     0.84173435     0.90805340
  C        -0.32849341     3.61820429    -0.27430261
  C        -0.56288516     3.73227093    -1.66000671
  C         0.37484384     4.31408480    -2.51467365
  C         0.15020911     4.43538825    -3.92175688
  C         1.09846790     4.99271331    -4.74246871
  C         2.32711282     5.47791881    -4.20350415
  C         2.57910813     5.39112664    -2.85818835
  C         1.62562920     4.80758486    -1.96786512
  C         1.86416878     4.70086250    -0.59668953
  C         0.92258395     4.11709973     0.27430261
  C         1.15697570     4.00303309     1.66000671
  C         0.21924670     3.42121921     2.51467365
  C         0.44388143     3.29991576     3.92175688
  C        -0.50437736     2.74259071     4.74246871
  C        -1.73302228     2.25738521     4.20350415
  C        -1.98501759     2.34417738     2.85818835
  C        -1.03153866     2.92771916     1.96786512
  C        -1.27007824     3.03444152     0.59668953
  H        -1.49916135     3.35345530    -2.07180975
  H        -0.79684684     4.07323627    -4.32309548
  H         0.91003567     5.07171687    -5.81376885
  H         3.06929711     5.92621179    -4.86512166
  H         3.51518489     5.76414301    -2.44454291
  H         2.80300512     5.07436268    -0.18635961
  H         2.09325190     4.38184872     2.07180975
  H         1.39093738     3.66206774     4.32309548
  H        -0.31594513     2.66358714     5.81376885
  H        -2.47520657     1.80909222     4.86512166
  H        -2.92109435     1.97116100     2.44454291
  H        -2.20891458     2.66094134     0.18635961
  Tv        5.99946578     0.00000000     0.00000000
  Tv        0.59409054     7.73530402     0.00000000
  Tv        3.89833329     2.54921976    12.02143536
