# Supplementary material for: Benchmark Data Set of Crystalline Organic Semiconductors
Source: J Chem Theory Comput. 2023 Nov 16;19(22):8481–90. doi: 10.1021/acs.jctc.3c00861 (PMC10688188; doi:10.1021/acs.jctc.3c00861)
Supplement: Supplementary file 1 — ct3c00861_si_001.zip [file ct3c00861_si_001.zip › tetracene_cryst/molec.xyz]

30 
tetracene molec (CAM-B3LYPa3p), SG=mmm, CO=[oa=[2]]
  C         0.00000000     0.71758600     0.00000000   `1    [2,10,18]
  C         1.22778200     1.39468900     0.00000000   `2    [1,3,19]
  C         2.42946800     0.71871800     0.00000000   `1    [2,4,8]
  C         3.68744300     1.39978800     0.00000000   `2    [3,5,20]
  C         4.85088000     0.71351900     0.00000000   `2    [4,6,21]
  C         4.85088000    -0.71351900     0.00000000   `2    [5,7,22]
  C         3.68744300    -1.39978800     0.00000000   `2    [6,8,23]
  C         2.42946800    -0.71871800     0.00000000   `1    [3,7,9]
  C         1.22778200    -1.39468900     0.00000000   `2    [8,10,24]
  C         0.00000000    -0.71758600     0.00000000   `1    [1,9,11]
  C        -1.22778200    -1.39468900     0.00000000   `2    [10,12,25]
  C        -2.42946800    -0.71871800     0.00000000   `1    [11,13,17]
  C        -3.68744300    -1.39978800     0.00000000   `2    [12,14,26]
  C        -4.85088000    -0.71351900     0.00000000   `2    [13,15,27]
  C        -4.85088000     0.71351900     0.00000000   `2    [14,16,28]
  C        -3.68744300     1.39978800     0.00000000   `2    [15,17,29]
  C        -2.42946800     0.71871800     0.00000000   `1    [12,16,18]
  C        -1.22778200     1.39468900     0.00000000   `2    [1,17,30]
  H         1.22797300     2.47845700     0.00000000   `3    [2]
  H         3.68539300     2.48271300     0.00000000   `3    [4]
  H         5.79496200     1.24214900     0.00000000   `3    [5]
  H         5.79496200    -1.24214900     0.00000000   `3    [6]
  H         3.68539300    -2.48271300     0.00000000   `3    [7]
  H         1.22797300    -2.47845700     0.00000000   `3    [9]
  H        -1.22797300    -2.47845700     0.00000000   `3    [11]
  H        -3.68539300    -2.48271300     0.00000000   `3    [13]
  H        -5.79496200    -1.24214900     0.00000000   `3    [14]
  H        -5.79496200     1.24214900     0.00000000   `3    [15]
  H        -3.68539300     2.48271300     0.00000000   `3    [16]
  H        -1.22797300     2.47845700     0.00000000   `3    [18]
