# Supplementary material for: Benchmark Data Set of Crystalline Organic Semiconductors
Source: J Chem Theory Comput. 2023 Nov 16;19(22):8481–90. doi: 10.1021/acs.jctc.3c00861 (PMC10688188; doi:10.1021/acs.jctc.3c00861)
Supplement: Supplementary file 1 — ct3c00861_si_001.zip [file ct3c00861_si_001.zip › thiazolothiazolePh_cryst/cryst.xyz]

63 
thiazolothiazolePh cryst (PBE-D3paw900), SG=P21/c, nm=2
  C         0.57434008     2.52390951     2.59945527
  C        -0.43193598     2.73466853     3.56007428
  C        -0.27922452     3.71848353     4.53142655
  C         0.87133803     4.51129853     4.56437983
  C         1.87753411     4.30716853     3.61611332
  C         1.73446516     3.31721103     2.64802604
  H        -1.33159312     2.12262951     3.51721213
  H        -1.06874300     3.87549353     5.26588924
  H         0.98986416     5.28422005     5.32285715
  H         2.77735911     4.92239603     3.62095447
  H         2.53011406     3.16530853     1.91695484
  C         0.38000354     1.51517951     1.56708806
  N        -0.71668373     0.78132701     1.44080871
  C        -0.59487784    -0.03530951     0.36991853
  C         0.59487784     0.03530951    -0.36991853
  S         1.62912922     1.20743951     0.35229369
  N         0.71668373    -0.78132701    -1.44080871
  S        -1.62912922    -1.20743951    -0.35229369
  C        -0.38000354    -1.51517951    -1.56708806
  C        -0.57434008    -2.52390951    -2.59945527
  C         0.43193598    -2.73466853    -3.56007428
  C         0.27922452    -3.71848353    -4.53142655
  C        -0.87133803    -4.51129853    -4.56437983
  C        -1.87753411    -4.30716853    -3.61611332
  C        -1.73446516    -3.31721103    -2.64802604
  H         1.33159312    -2.12262951    -3.51721213
  H         1.06874300    -3.87549353    -5.26588924
  H        -0.98986416    -5.28422005    -5.32285715
  H        -2.77735911    -4.92239603    -3.62095447
  H        -2.53011406    -3.16530853    -1.91695484
  C        -2.83797556     5.05690853     8.56789189
  C        -1.83169950     5.26766755     7.60727288
  C        -1.98441095     6.25148255     6.63592061
  C        -3.13497350     7.04429755     6.60296733
  C        -4.14116958     6.84016755     7.55123384
  C        -3.99810063     5.85021005     8.51932112
  H        -0.93204235     4.65562853     7.65013503
  H        -1.19489247     6.40849255     5.90145792
  H        -3.25349964     7.81721907     5.84449001
  H        -5.04099459     7.45539505     7.54639268
  H        -4.79374954     5.69830755     9.25039231
  C        -2.64363901     4.04817853     9.60025909
  N        -1.54695174     3.31432603     9.72653845
  C        -1.66875764     2.49768951    10.79742863
  C        -2.85851331     2.56830853    11.53726568
  S        -3.89276469     3.74043853    10.81505346
  N        -2.98031921     1.75167201    12.60815587
  S        -0.63450626     1.32555951    11.51964085
  C        -1.88363194     1.01781951    12.73443522
  C        -1.68929539     0.00908951    13.76680243
  C        -2.69557145    -0.20166951    14.72742144
  C        -2.54286000    -1.18548451    15.69877371
  C        -1.39229745    -1.97829951    15.73172699
  C        -0.38610137    -1.77416951    14.78346048
  C        -0.52917032    -0.78421201    13.81537319
  H        -3.59522860     0.41036951    14.68455929
  H        -3.33237848    -1.34249451    16.43323639
  H        -1.27377131    -2.75122103    16.49020431
  H         0.51372364    -2.38939701    14.78830163
  H         0.26647859    -0.63230951    13.08430200
  Tv        5.67423958     0.00000000     0.00000000
  Tv        0.00000000     5.06599804     0.00000000
  Tv       -4.52727095     0.00000000    22.33469432
