# Supplementary material for: Benchmark Data Set of Crystalline Organic Semiconductors
Source: J Chem Theory Comput. 2023 Nov 16;19(22):8481–90. doi: 10.1021/acs.jctc.3c00861 (PMC10688188; doi:10.1021/acs.jctc.3c00861)
Supplement: Supplementary file 1 — ct3c00861_si_001.zip [file ct3c00861_si_001.zip › thiazolothiazolePh_cryst/molec.xyz]

30 
thiazolothiazolePh molec (CAM-B3LYPa3p), SG=2/m, CO=[oa=[18],det=1]
  C        -3.66271065    -0.04459095     0.00000000   `1    [2,6,12]
  C        -4.32242533     1.18244706     0.00000000   `2    [1,3,7]
  C        -5.70262611     1.23163388     0.00000000   `2    [2,4,8]
  C        -6.44501423     0.06109991     0.00000000   `2    [3,5,9]
  C        -5.79625039    -1.16212969     0.00000000   `2    [4,6,10]
  C        -4.41481805    -1.21526337     0.00000000   `2    [1,5,11]
  H        -3.73489148     2.08919335     0.00000000   `3    [2]
  H        -6.20367728     2.19059670     0.00000000   `3    [3]
  H        -7.52609717     0.10240610     0.00000000   `3    [4]
  H        -6.36773167    -2.08063368     0.00000000   `3    [5]
  H        -3.92309866    -2.17971590     0.00000000   `3    [6]
  C        -2.19682152    -0.06813253     0.00000000   `4    [1,13,16]
  N        -1.46337179     1.00557445     0.00000000   `5    [12,14]
  C        -0.15641305     0.66759837     0.00000000   `4    [13,15,18]
  C         0.15641305    -0.66759837     0.00000000   `4    [14,16,17]
  S        -1.30197615    -1.57713559     0.00000000   `6    [12,15]
  N         1.46337179    -1.00557445     0.00000000   `5    [15,19]
  S         1.30197615     1.57713559     0.00000000   `6    [14,19]
  C         2.19682152     0.06813253     0.00000000   `4    [17,18,20]
  C         3.66271065     0.04459095     0.00000000   `1    [19,21,25]
  C         4.32242533    -1.18244706     0.00000000   `2    [20,22,26]
  C         5.70262611    -1.23163388     0.00000000   `2    [21,23,27]
  C         6.44501423    -0.06109991     0.00000000   `2    [22,24,28]
  C         5.79625039     1.16212969     0.00000000   `2    [23,25,29]
  C         4.41481805     1.21526337     0.00000000   `2    [20,24,30]
  H         3.73489148    -2.08919335     0.00000000   `3    [21]
  H         6.20367728    -2.19059670     0.00000000   `3    [22]
  H         7.52609717    -0.10240610     0.00000000   `3    [23]
  H         6.36773167     2.08063368     0.00000000   `3    [24]
  H         3.92309866     2.17971590     0.00000000   `3    [25]
