# Supplementary material for: Benchmark Data Set of Crystalline Organic Semiconductors
Source: J Chem Theory Comput. 2023 Nov 16;19(22):8481–90. doi: 10.1021/acs.jctc.3c00861 (PMC10688188; doi:10.1021/acs.jctc.3c00861)
Supplement: Supplementary file 1 — ct3c00861_si_001.zip [file ct3c00861_si_001.zip › TPP_cryst/cryst.xyz]

139 
TPP cryst (PBE-D3paw900), SG=P21/c, nm=4
  P         2.86353503     0.55026741     3.21976042
  C         4.67559249     0.29660741     3.29851147
  C         5.34236934     0.83487741     4.40974186
  C         6.72515677     0.70565241     4.53765766
  C         7.45574484     0.03484241     3.55734309
  C         6.79756297    -0.52812241     2.46033271
  C         5.41587555    -0.40261241     2.33184190
  H         4.76521889     1.34554241     5.18187153
  H         7.23096126     1.11133741     5.41391296
  H         8.53691362    -0.06234241     3.65558887
  H         7.36752091    -1.07772741     1.71142554
  H         4.90828854    -0.85858241     1.48166161
  C         2.68138069     1.97886741     2.08395032
  C         1.55492558     2.79443991     2.28400966
  C         1.33955604     3.91726491     1.48564954
  C         2.24902662     4.24581491     0.47920007
  C         3.36943425     3.43741241     0.26768072
  C         3.58975628     2.31350741     1.06763584
  H         0.84968761     2.55470741     3.08175925
  H         0.46942343     4.54633741     1.67128903
  H         2.10091452     5.14047741    -0.12887239
  H         4.07902475     3.67883741    -0.52483124
  H         4.47729638     1.70162741     0.90267636
  C         2.32917062    -0.87595241     2.20029511
  C         2.43593529    -2.15759991     2.77462517
  C         1.94016568    -3.27731741     2.11100989
  C         1.31974390    -3.13448741     0.86495953
  C         1.21177924    -1.87111241     0.28423446
  C         1.71292385    -0.74758241     0.94803975
  H         2.92437473    -2.28367741     3.74300046
  H         2.04158291    -4.26471741     2.56247995
  H         0.92075420    -4.00636241     0.34968929
  H         0.73507484    -1.75517241    -0.68983318
  H         1.62217662     0.23694741     0.49047970
  P         5.39488556     7.96759222     2.31106189
  C         3.58282811     7.71393222     2.23231084
  C         2.91605125     8.25220222     1.12108045
  C         1.53326382     8.12297722     0.99316465
  C         0.80267576     7.45216722     1.97347923
  C         1.46085762     6.88920241     3.07048961
  C         2.84254504     7.01471241     3.19898041
  H         3.49320170     8.76286722     0.34895079
  H         1.02745933     8.52866222     0.11690936
  H        -0.27849303     7.35498241     1.87523344
  H         0.89089968     6.33959741     3.81939678
  H         3.35013205     6.55874241     4.04916070
  C         5.57703990     9.39619222     3.44687200
  C         6.70349502    10.21176472     3.24681265
  C         6.91886455    11.33458972     4.04517278
  C         6.00939397    11.66313972     5.05162225
  C         4.88898635    10.85473722     5.26314160
  C         4.66866431     9.73083222     4.46318647
  H         7.40873298     9.97203222     2.44906306
  H         7.78899716    11.96366222     3.85953328
  H         6.15750607    12.55780222     5.65969470
  H         4.17939585    11.09616222     6.05565355
  H         3.78112421     9.11895222     4.62814595
  C         5.92924997     6.54137241     3.33052720
  C         5.82248530     5.25972491     2.75619714
  C         6.31825492     4.14000741     3.41981243
  C         6.93867669     4.28283741     4.66586279
  C         7.04664136     5.54621241     5.24658785
  C         6.54549674     6.66974241     4.58278256
  H         5.33404586     5.13364741     1.78782186
  H         6.21683768     3.15260741     2.96834237
  H         7.33766639     3.41096241     5.18113302
  H         7.52334575     5.66215241     6.22065549
  H         6.63624398     7.65427222     5.04034261
  P         5.30435481    -0.55026741     7.84188420
  C         3.49229735    -0.29660741     7.76313315
  C         2.82552050    -0.83487741     6.65190277
  C         1.44273307    -0.70565241     6.52398696
  C         0.71214500    -0.03484241     7.50430154
  C         1.37032687     0.52812241     8.60131192
  C         2.75201429     0.40261241     8.72980272
  H         3.40267095    -1.34554241     5.87977310
  H         0.93692858    -1.11133741     5.64773167
  H        -0.36902378     0.06234241     7.40605576
  H         0.80036893     1.07772741     9.35021909
  H         3.25960130     0.85858241     9.57998302
  C         5.48650915    -1.97886741     8.97769431
  C         6.61296427    -2.79443991     8.77763496
  C         6.82833380    -3.91726491     9.57599509
  C         5.91886322    -4.24581491    10.58244456
  C         4.79845559    -3.43741241    10.79396391
  C         4.57813356    -2.31350741     9.99400878
  H         7.31820223    -2.55470741     7.97988537
  H         7.69846641    -4.54633741     9.39035559
  H         6.06697532    -5.14047741    11.19051701
  H         4.08886509    -3.67883741    11.58647587
  H         3.69059346    -1.70162741    10.15896827
  C         5.83871922     0.87595241     8.86134951
  C         5.73195455     2.15759991     8.28701945
  C         6.22772416     3.27731741     8.95063474
  C         6.84814594     3.13448741    10.19668510
  C         6.95611060     1.87111241    10.77741016
  C         6.45496599     0.74758241    10.11360487
  H         5.24351511     2.28367741     7.31864417
  H         6.12630693     4.26471741     8.49916468
  H         7.24713564     4.00636241    10.71195533
  H         7.43281500     1.75517241    11.75147781
  H         6.54571322    -0.23694741    10.57116493
  P         2.77300428     6.86705741     8.75058274
  C         4.58506174     7.12071741     8.82933379
  C         5.25183859     6.58244741     9.94056417
  C         6.63462602     6.71167241    10.06847998
  C         7.36521408     7.38248241     9.08816540
  C         6.70703222     7.94544722     7.99115502
  C         5.32534480     7.81993722     7.86266422
  H         4.67468814     6.07178241    10.71269384
  H         7.14043051     6.30598741    10.94473527
  H         8.44638287     7.47966722     9.18641118
  H         7.27699016     8.49505222     7.24224785
  H         4.81775779     8.27590722     7.01248392
  C         2.59084994     5.43845741     7.61477263
  C         1.46439482     4.62288491     7.81483198
  C         1.24902529     3.50005991     7.01647185
  C         2.15849587     3.17150991     6.01002238
  C         3.27890349     3.97991241     5.79850303
  C         3.49922553     5.10381741     6.59845816
  H         0.75915686     4.86261741     8.61258157
  H         0.37889268     2.87098741     7.20211135
  H         2.01038377     2.27684741     5.40194993
  H         3.98849400     3.73848741     5.00599108
  H         4.38676563     5.71569741     6.43349867
  C         2.23863987     8.29327722     7.73111743
  C         2.34540454     9.57492472     8.30544749
  C         1.84963492    10.69464222     7.64183220
  C         1.22921315    10.55181222     6.39578184
  C         1.12124848     9.28843722     5.81505678
  C         1.62239310     8.16490722     6.47886207
  H         2.83384398     9.70100222     9.27382277
  H         1.95105216    11.68204222     8.09330226
  H         0.83022345    11.42368722     5.88051161
  H         0.64454409     9.17249722     4.84098913
  H         1.53164587     7.18037741     6.02130202
  Tv        8.34895134     0.00000000     0.00000000
  Tv        0.00000000    14.83464963     0.00000000
  Tv       -0.18106150     0.00000000    11.06164463
