# Supplementary material for: Benchmark Data Set of Crystalline Organic Semiconductors
Source: J Chem Theory Comput. 2023 Nov 16;19(22):8481–90. doi: 10.1021/acs.jctc.3c00861 (PMC10688188; doi:10.1021/acs.jctc.3c00861)
Supplement: Supplementary file 1 — ct3c00861_si_001.zip [file ct3c00861_si_001.zip › TPP_cryst/molec.xyz]

34 
TPP molec (CAM-B3LYPa3p), SG=3, CO=[32,ca=[1],pa=[2,13,24],pf="centroid",pd=-1,sa=[13],det=1]
  P         0.00000000     0.00000000     0.00000000   `1    [2,13,24]
  C         1.43028521    -0.82577555    -0.79775100   `2    [1,3,7]
  C         2.67726284    -0.63412383    -0.20662100   `3    [2,4,8]
  C         3.81341593    -1.21734873    -0.73813300   `3    [3,5,9]
  C         3.71795473    -2.02201615    -1.86202200   `3    [4,6,10]
  C         2.48264940    -2.23410427    -2.44920900   `3    [5,7,11]
  C         1.34746182    -1.63815741    -1.92309500   `3    [2,6,12]
  H         2.75641148    -0.02213472     0.68393200   `4    [3]
  H         4.77385517    -1.05274582    -0.26733100   `4    [4]
  H         4.60346816    -2.48788306    -2.27415200   `4    [5]
  H         2.39934148    -2.86625491    -3.32384100   `4    [6]
  H         0.38919254    -1.81194692    -2.39341800   `4    [7]
  C         0.00000000     1.65155110    -0.79775100   `2    [1,14,18]
  C        -0.78946407     2.63563955    -0.20662100   `3    [13,15,19]
  C        -0.85245303     3.91118943    -0.73813300   `3    [14,16,20]
  C        -0.10786001     4.23085132    -1.86202200   `3    [15,17,21]
  C         0.69346635     3.26708959    -2.44920900   `3    [16,18,22]
  C         0.74495502     1.98601487    -1.92309500   `3    [13,17,23]
  H        -1.35903651     2.39818973     0.68393200   `4    [14]
  H        -1.47522296     4.66065276    -0.26733100   `4    [15]
  H        -0.14716415     5.23066190    -2.27415200   `4    [16]
  H         1.28257883     3.51101813    -3.32384100   `4    [17]
  H         1.37459580     1.24302408    -2.39341800   `4    [18]
  C        -1.43028521    -0.82577555    -0.79775100   `2    [1,25,29]
  C        -1.88779877    -2.00151572    -0.20662100   `3    [24,26,30]
  C        -2.96096289    -2.69384070    -0.73813300   `3    [25,27,31]
  C        -3.61009472    -2.20883517    -1.86202200   `3    [26,28,32]
  C        -3.17611575    -1.03298532    -2.44920900   `3    [27,29,33]
  C        -2.09241684    -0.34785746    -1.92309500   `3    [24,28,34]
  H        -1.39737497    -2.37605501     0.68393200   `4    [25]
  H        -3.29863221    -3.60790694    -0.26733100   `4    [26]
  H        -4.45630401    -2.74277884    -2.27415200   `4    [27]
  H        -3.68192031    -0.64476322    -3.32384100   `4    [28]
  H        -1.76378833     0.56892284    -2.39341800   `4    [29]
