# Supplementary material for: Benchmark Data Set of Crystalline Organic Semiconductors
Source: J Chem Theory Comput. 2023 Nov 16;19(22):8481–90. doi: 10.1021/acs.jctc.3c00861 (PMC10688188; doi:10.1021/acs.jctc.3c00861)
Supplement: Supplementary file 1 — ct3c00861_si_001.zip [file ct3c00861_si_001.zip › triazine_cryst/cryst.xyz]

39 
triazine cryst-m (PBE-D3paw900), SG=C2/c, nm=4
  N        -0.27710013    -0.68373000     2.36876838
  C        -0.31071969     0.65612000     2.31596923
  N        -1.02643137     1.38071252     1.44204162
  C        -1.74214305     0.65612000     0.56811402
  N        -1.77576261    -0.68373000     0.51531487
  C        -1.02643137    -1.30197252     1.44204162
  H         0.29298911     1.20511000     3.04309270
  H        -2.34585185     1.20511000    -0.15900945
  H        -1.02643137    -2.39509252     1.44204162
  N        -3.82862535     0.68373000     3.39939812
  C        -3.79500579    -0.65612000     3.45219727
  N        -3.07929411    -1.38071252     4.32612487
  C        -2.36358243    -0.65612000     5.20005248
  N        -2.32996287     0.68373000     5.25285163
  C        -3.07929411     1.30197252     4.32612487
  H        -4.39871459    -1.20511000     2.72507380
  H        -1.75987363    -1.20511000     5.92717595
  H        -3.07929411     2.39509252     4.32612487
  N         3.06810940     4.07491252     2.36876838
  C         3.03448984     5.41476252     2.31596923
  N         2.31877816     6.13935504     1.44204162
  C         1.60306648     5.41476252     0.56811402
  N         1.56944692     4.07491252     0.51531487
  C         2.31877816     3.45667000     1.44204162
  H         3.63819864     5.96375252     3.04309270
  H         0.99935768     5.96375252    -0.15900945
  H         2.31877816     2.36355000     1.44204162
  N        -0.48341582     5.44237252     3.39939812
  C        -0.44979626     4.10252252     3.45219727
  N         0.26591542     3.37793000     4.32612487
  C         0.98162710     4.10252252     5.20005248
  N         1.01524666     5.44237252     5.25285163
  C         0.26591542     6.06061504     4.32612487
  H        -1.05350506     3.55353252     2.72507380
  H         1.58533590     3.55353252     5.92717595
  H         0.26591542     7.15373504     4.32612487
  Tv        6.69041906     0.00000000     0.00000000
  Tv        0.00000000     9.51728504     0.00000000
  Tv       -4.10572548     0.00000000     5.76816650
