# Supplementary material for: Benchmark Data Set of Crystalline Organic Semiconductors
Source: J Chem Theory Comput. 2023 Nov 16;19(22):8481–90. doi: 10.1021/acs.jctc.3c00861 (PMC10688188; doi:10.1021/acs.jctc.3c00861)
Supplement: Supplementary file 1 — ct3c00861_si_001.zip [file ct3c00861_si_001.zip › triazine_cryst/molec.xyz]

9 
triazine molec (CAM-B3LYPa3p), SG=-62m, CO=[sa=[1],oa=[2]]
  N         1.35933322     0.00000000     0.00000000   `1    [2,6]
  C         0.64337121     1.11435163     0.00000000   `2    [1,3,7]
  N        -0.67966661     1.17721710     0.00000000   `1    [2,4]
  C        -1.28674243     0.00000000     0.00000000   `2    [3,5,8]
  N        -0.67966661    -1.17721710     0.00000000   `1    [4,6]
  C         0.64337121    -1.11435163     0.00000000   `2    [1,5,9]
  H         1.18575333     2.05378501     0.00000000   `3    [2]
  H        -2.37150666    -0.00000000     0.00000000   `3    [4]
  H         1.18575333    -2.05378501     0.00000000   `3    [6]
