# Supplementary material for: Benchmark Data Set of Crystalline Organic Semiconductors
Source: J Chem Theory Comput. 2023 Nov 16;19(22):8481–90. doi: 10.1021/acs.jctc.3c00861 (PMC10688188; doi:10.1021/acs.jctc.3c00861)
Supplement: Supplementary file 1 — ct3c00861_si_001.zip [file ct3c00861_si_001.zip › triphenylbenzene_cryst/cryst.xyz]

171 
triphenylbenzene cryst (PBE-D3paw900), SG=Pna21, nm=4
  C         1.61963223     6.47474292     3.15065029
  C         1.61467223     7.69520292     3.83899029
  C         1.84408723     7.67915292     5.22084029
  C         2.06558723     6.48053292     5.91531971
  C         2.05668723     5.27721792     5.19779029
  C         1.83670223     5.25886292     3.81280029
  H         1.38833223     6.46650292     2.08715029
  H         1.83942723     8.61557042     5.77576471
  H         2.27145473     4.34451792     5.71834971
  C         1.35181723     8.96334542     3.12456029
  C         0.66778223    10.02013376     3.75022029
  C         0.39025223    11.20231626     3.06563029
  C         0.79817723    11.35726626     1.73974029
  C         1.48279223    10.31829626     1.10534029
  C         1.75776473     9.13598292     1.79013029
  H         0.31106223     9.89815626     4.77289029
  H        -0.16564223    12.00034876     3.55826029
  H         0.57484223    12.27800376     1.20301029
  H         1.81145723    10.43295626     0.07218029
  H         2.31139223     8.34262542     1.29027029
  C         2.31576723     6.49586792     7.37341971
  C         1.81454223     5.48150792     8.20806971
  C         2.04834223     5.51217792     9.58284971
  C         2.79915723     6.54632292    10.14768971
  C         3.30477973     7.55900792     9.33046971
  C         3.05638723     7.53688292     7.95915971
  H         1.21191723     4.67656792     7.78643971
  H         1.63276723     4.72533292    10.21082471
  H         3.00807473     6.56072542    11.21762914
  H         3.91480420     8.35684042     9.75518971
  H         3.47578473     8.32048542     7.33041971
  C         1.82646223     3.98428292     3.06548029
  C         2.28226723     3.92459292     1.73816029
  C         2.27223223     2.72538292     1.02750029
  C         1.80641723     1.55869792     1.63466029
  C         1.35271223     1.60068042     2.95322029
  C         1.36162223     2.80026292     3.66094029
  H         2.69119723     4.82180292     1.27564029
  H         2.64360723     2.69751292     0.00299029
  H         1.81024723     0.61704542     1.08846029
  H         0.97591223     0.69243042     3.42331029
  H         0.96478723     2.83111292     4.67538029
  C         5.27634670     3.34536292     3.15065029
  C         5.27138670     2.12490292     3.83899029
  C         5.50080170     2.14095292     5.22084029
  C         5.72230170     3.33957292     5.91531971
  C         5.71340170     4.54288792     5.19779029
  C         5.49341670     4.56124292     3.81280029
  H         5.04504670     3.35360292     2.08715029
  H         5.49614170     1.20453542     5.77576471
  H         5.92816920     5.47558792     5.71834971
  C         5.00853170     0.85676042     3.12456029
  C         4.32449670    -0.20002792     3.75022029
  C         4.04696670    -1.38221042     3.06563029
  C         4.45489170    -1.53716042     1.73974029
  C         5.13950670    -0.49819042     1.10534029
  C         5.41447920     0.68412292     1.79013029
  H         3.96777670    -0.07805042     4.77289029
  H         3.49107223    -2.18024292     3.55826029
  H         4.23155670    -2.45789792     1.20301029
  H         5.46817170    -0.61285042     0.07218029
  H         5.96810670     1.47748042     1.29027029
  C         5.97248170     3.32423792     7.37341971
  C         5.47125670     4.33859792     8.20806971
  C         5.70505670     4.30792792     9.58284971
  C         6.45587170     3.27378292    10.14768971
  C         6.96149420     2.26109792     9.33046971
  C         6.71310170     2.28322292     7.95915971
  H         4.86863170     5.14353792     7.78643971
  H         5.28948170     5.09477292    10.21082471
  H         6.66478920     3.25938042    11.21762914
  H         7.57151867     1.46326542     9.75518971
  H         7.13249920     1.49962042     7.33041971
  C         5.48317670     5.83582292     3.06548029
  C         5.93898170     5.89551292     1.73816029
  C         5.92894670     7.09472292     1.02750029
  C         5.46313170     8.26140792     1.63466029
  C         5.00942670     8.21942542     2.95322029
  C         5.01833670     7.01984292     3.66094029
  H         6.34791170     4.99830292     1.27564029
  H         6.30032170     7.12259292     0.00299029
  H         5.46696170     9.20306042     1.08846029
  H         4.63262670     9.12767542     3.42331029
  H         4.62150170     6.98899292     4.67538029
  C         2.03708223    16.29484876     8.73510971
  C         2.04204223    17.51530876     9.42344971
  C         1.81262723    17.49925876    10.80529971
  C         1.59112723    16.30063876    11.49977914
  C         1.60002723    15.09732376    10.78224971
  C         1.82001223    15.07896876     9.39725971
  H         2.26838223    16.28660876     7.67160971
  H         1.81728723    18.43567626    11.36022414
  H         1.38525973    14.16462376    11.30280914
  C         2.30489723    18.78345126     8.70901971
  C         2.98893223    19.84023960     9.33467971
  C         3.26646223    21.02242210     8.65008971
  C         2.85853723    21.17737210     7.32419971
  C         2.17392223    20.13840210     6.68979971
  C         1.89894973    18.95608876     7.37458971
  H         3.34565223    19.71826210    10.35734971
  H         3.82235670    21.82045460     9.14271971
  H         3.08187223    22.09810960     6.78746971
  H         1.84525723    20.25306210     5.65663971
  H         1.34532223    18.16273126     6.87472971
  C         1.34094723    16.31597376    12.95787914
  C         1.84217223    15.30161376    13.79252914
  C         1.60837223    15.33228376    15.16730914
  C         0.85755723    16.36642876    15.73214914
  C         0.35193473    17.37911376    14.91492914
  C         0.60032723    17.35698876    13.54361914
  H         2.44479723    14.49667376    13.37089914
  H         2.02394723    14.54543876    15.79528414
  H         0.64863973    16.38083126    16.80208856
  H        -0.25808973    18.17694626    15.33964914
  H         0.18092973    18.14059126    12.91487914
  C         1.83025223    13.80438876     8.64993971
  C         1.37444723    13.74469876     7.32261971
  C         1.38448223    12.54548876     6.61195971
  C         1.85029723    11.37880376     7.21911971
  C         2.30400223    11.42078626     8.53767971
  C         2.29509223    12.62036876     9.24539971
  H         0.96551723    14.64190876     6.86009971
  H         1.01310723    12.51761876     5.58744971
  H         1.84646723    10.43715126     6.67291971
  H         2.68080223    10.51253626     9.00776971
  H         2.69192723    12.65121876    10.25983971
  C         5.69379670    13.16546876     8.73510971
  C         5.69875670    11.94500876     9.42344971
  C         5.46934170    11.96105876    10.80529971
  C         5.24784170    13.15967876    11.49977914
  C         5.25674170    14.36299376    10.78224971
  C         5.47672670    14.38134876     9.39725971
  H         5.92509670    13.17370876     7.67160971
  H         5.47400170    11.02464126    11.36022414
  H         5.04197420    15.29569376    11.30280914
  C         5.96161170    10.67686626     8.70901971
  C         6.64564670     9.62007792     9.33467971
  C         6.92317670     8.43789542     8.65008971
  C         6.51525170     8.28294542     7.32419971
  C         5.83063670     9.32191542     6.68979971
  C         5.55566420    10.50422876     7.37458971
  H         7.00236670     9.74205542    10.35734971
  H         7.47907117     7.63986292     9.14271971
  H         6.73858670     7.36220792     6.78746971
  H         5.50197170     9.20725542     5.65663971
  H         5.00203670    11.29758626     6.87472971
  C         4.99766170    13.14434376    12.95787914
  C         5.49888670    14.15870376    13.79252914
  C         5.26508670    14.12803376    15.16730914
  C         4.51427170    13.09388876    15.73214914
  C         4.00864920    12.08120376    14.91492914
  C         4.25704170    12.10332876    13.54361914
  H         6.10151170    14.96364376    13.37089914
  H         5.68066170    14.91487876    15.79528414
  H         4.30535420    13.07948626    16.80208856
  H         3.39862473    11.28337126    15.33964914
  H         3.83764420    11.31972626    12.91487914
  C         5.48696670    15.65592876     8.64993971
  C         5.03116170    15.71561876     7.32261971
  C         5.04119670    16.91482876     6.61195971
  C         5.50701170    18.08151376     7.21911971
  C         5.96071670    18.03953126     8.53767971
  C         5.95180670    16.83994876     9.24539971
  H         4.62223170    14.81840876     6.86009971
  H         4.66982170    16.94269876     5.58744971
  H         5.50318170    19.02316626     6.67291971
  H         6.33751670    18.94778126     9.00776971
  H         6.34864170    16.80909876    10.25983971
  Tv        7.31342893     0.00000000     0.00000000
  Tv        0.00000000    19.64021168     0.00000000
  Tv        0.00000000     0.00000000    11.16891885
