# Supplementary material for: Benchmark Data Set of Crystalline Organic Semiconductors
Source: J Chem Theory Comput. 2023 Nov 16;19(22):8481–90. doi: 10.1021/acs.jctc.3c00861 (PMC10688188; doi:10.1021/acs.jctc.3c00861)
Supplement: Supplementary file 1 — ct3c00861_si_001.zip [file ct3c00861_si_001.zip › triphenylbenzene_cryst/main.dat]

name=1,3,5-triphenylbenzene
pubchem=11930
ds=[[1,2,10,15],[3,4,21,26],[5,6,32,37]]
