# Supplementary material for: Benchmark Data Set of Crystalline Organic Semiconductors
Source: J Chem Theory Comput. 2023 Nov 16;19(22):8481–90. doi: 10.1021/acs.jctc.3c00861 (PMC10688188; doi:10.1021/acs.jctc.3c00861)
Supplement: Supplementary file 1 — ct3c00861_si_001.zip [file ct3c00861_si_001.zip › triphenylbenzene_cryst/molec.xyz]

42 
triphenylbenzene molec (CAM-B3LYPa3p), SG=32yx, CO=[32,ca=[$1..6],pa=[$1..6],sa=[4],oa=[3],det=1]
  C         0.00000000    -1.38029204     0.00000000   `1    [2,6,7]
  C         1.21137901    -0.69939000     0.00000000   `2    [1,3,10]
  C         1.19536797     0.69014602     0.00000000   `1    [2,4,8]
  C         0.00000000     1.39877999     0.00000000   `2    [3,5,21]
  C        -1.19536797     0.69014602     0.00000000   `1    [4,6,9]
  C        -1.21137901    -0.69939000     0.00000000   `2    [1,5,32]
  H         0.00000000    -2.46198451     0.00000000   `3    [1]
  H         2.13214113     1.23099226     0.00000000   `3    [3]
  H        -2.13214113     1.23099226     0.00000000   `3    [5]
  C         2.49457726    -1.44024485     0.00000000   `2    [2,11,15]
  C         3.56351126    -1.01682139     0.78513300   `1    [10,12,16]
  C         4.76178513    -1.70858420     0.78619100   `1    [11,13,17]
  C         4.91558580    -2.83801478     0.00000000   `1    [12,14,18]
  C         3.86056989    -3.26953479    -0.78619100   `1    [13,15,19]
  C         2.66234879    -2.57768058    -0.78513300   `1    [10,14,20]
  H         3.44700585    -0.14752568     1.41898300   `3    [11]
  H         5.57723733    -1.36705508     1.41035400   `3    [12]
  H         5.85255913    -3.37897659     0.00000000   `3    [13]
  H         3.97252310    -4.14650167    -1.41035400   `3    [14]
  H         1.85126391    -2.91143179    -1.41898300   `3    [15]
  C         0.00000000     2.88048970     0.00000000   `2    [4,22,26]
  C        -0.90116247     3.59450197     0.78513300   `1    [21,23,27]
  C        -0.90121524     4.97811899     0.78619100   `1    [22,24,28]
  C         0.00000000     5.67602957     0.00000000   `1    [23,25,29]
  C         0.90121524     4.97811899    -0.78619100   `1    [24,26,30]
  C         0.90116247     3.59450197    -0.78513300   `1    [21,25,31]
  H        -1.59574194     3.05895747     1.41898300   `3    [22]
  H        -1.60471424     5.51355675     1.41035400   `3    [23]
  H         0.00000000     6.75795318     0.00000000   `3    [24]
  H         1.60471424     5.51355675    -1.41035400   `3    [25]
  H         1.59574194     3.05895747    -1.41898300   `3    [26]
  C        -2.49457726    -1.44024485     0.00000000   `2    [6,33,37]
  C        -2.66234879    -2.57768058     0.78513300   `1    [32,34,38]
  C        -3.86056989    -3.26953479     0.78619100   `1    [33,35,39]
  C        -4.91558580    -2.83801478     0.00000000   `1    [34,36,40]
  C        -4.76178513    -1.70858420    -0.78619100   `1    [35,37,41]
  C        -3.56351126    -1.01682139    -0.78513300   `1    [32,36,42]
  H        -1.85126391    -2.91143179     1.41898300   `3    [33]
  H        -3.97252310    -4.14650167     1.41035400   `3    [34]
  H        -5.85255913    -3.37897659     0.00000000   `3    [35]
  H        -5.57723733    -1.36705508    -1.41035400   `3    [36]
  H        -3.44700585    -0.14752568    -1.41898300   `3    [37]
