# Supplementary material for: Benchmark Data Set of Crystalline Organic Semiconductors
Source: J Chem Theory Comput. 2023 Nov 16;19(22):8481–90. doi: 10.1021/acs.jctc.3c00861 (PMC10688188; doi:10.1021/acs.jctc.3c00861)
Supplement: Supplementary file 1 — ct3c00861_si_001.zip [file ct3c00861_si_001.zip › triphenylene_cryst/cryst.xyz]

123 
triphenylene cryst (PBE-D3paw900), SG=P212121, nm=4
  C         1.09214620    -0.50583023    -1.28720273
  C         1.16296870     0.45093023    -2.33788023
  C         0.22971870     1.57354023    -2.36645773
  C        -0.74092370     1.71838023    -1.33691773
  C        -0.81425370     0.73550023    -0.25946773
  C         0.08157370    -0.36849023    -0.24334273
  C         2.01871870    -1.57096023    -1.27941023
  C         2.99019860    -1.69600023    -2.25611023
  C         3.05697860    -0.75876023    -3.29436273
  C         2.15264870     0.28707023    -3.33166273
  C         0.24792620     2.52100023    -3.41387773
  C        -0.66117120     3.56429023    -3.47042273
  C        -1.61843370     3.70561023    -2.45558773
  C        -1.64647120     2.80032023    -1.40863273
  C        -1.79080370     0.82866023     0.75555773
  C        -1.91684120    -0.14012023     1.73668273
  C        -1.04328370    -1.23681023     1.74623273
  C        -0.05504620    -1.33044023     0.78002773
  H         1.99431370    -2.30238023    -0.47578773
  H         3.71272860    -2.51115023    -2.20770273
  H         3.81748860    -0.84450023    -4.06840273
  H         2.23600620     1.00620023    -4.14272523
  H         0.99005620     2.43338023    -4.20483773
  H        -0.63771120     4.27100023    -4.30004273
  H        -2.33833620     4.52239023    -2.48319773
  H        -2.40235120     2.92903023    -0.63752273
  H        -2.48587370     1.66430023     0.76961273
  H        -2.70382860    -0.05160023     2.48634273
  H        -1.14120120    -2.01344773     2.50526523
  H         0.62210120    -2.18106023     0.80881273
  C         1.52281620     0.50583023     6.94442273
  C         1.45199370    -0.45093023     5.89374523
  C         2.38524370    -1.57354023     5.86516773
  C         3.35588610    -1.71838023     6.89470773
  C         3.42921610    -0.73550023     7.97215773
  C         2.53338870     0.36849023     7.98828273
  C         0.59624370     1.57096023     6.95221523
  C        -0.37523620     1.69600023     5.97551523
  C        -0.44201620     0.75876023     4.93726273
  C         0.46231370    -0.28707023     4.89996273
  C         2.36703620    -2.52100023     4.81774773
  C         3.27613360    -3.56429023     4.76120273
  C         4.23339610    -3.70561023     5.77603773
  C         4.26143360    -2.80032023     6.82299273
  C         4.40576610    -0.82866023     8.98718320
  C         4.53180360     0.14012023     9.96830820
  C         3.65824610     1.23681023     9.97785820
  C         2.67000860     1.33044023     9.01165320
  H         0.62064870     2.30238023     7.75583773
  H        -1.09776620     2.51115023     6.02392273
  H        -1.20252620     0.84450023     4.16322273
  H         0.37895620    -1.00620023     4.08890023
  H         1.62490620    -2.43338023     4.02678773
  H         3.25267360    -4.27100023     3.93158273
  H         4.95329860    -4.52239023     5.74842773
  H         5.01731360    -2.92903023     7.59410273
  H         5.10083610    -1.66430023     9.00123820
  H         5.31879100     0.05160023    10.71796820
  H         3.75616360     2.01344773    10.73689070
  H         1.99286120     2.18106023     9.04043820
  C        -1.09214620     5.94231023     9.51882820
  C        -1.16296870     6.89907068    10.56950570
  C        -0.22971870     8.02168068    10.59808320
  C         0.74092370     8.16652068     9.56854320
  C         0.81425370     7.18364068     8.49109320
  C        -0.08157370     6.07965023     8.47496820
  C        -2.01871870     4.87718023     9.51103570
  C        -2.99019860     4.75214023    10.48773570
  C        -3.05697860     5.68938023    11.52598820
  C        -2.15264870     6.73521068    11.56328820
  C        -0.24792620     8.96914068    11.64550320
  C         0.66117120    10.01243068    11.70204820
  C         1.61843370    10.15375068    10.68721320
  C         1.64647120     9.24846068     9.64025820
  C         1.79080370     7.27680068     7.47606773
  C         1.91684120     6.30802023     6.49494273
  C         1.04328370     5.21133023     6.48539273
  C         0.05504620     5.11770023     7.45159773
  H        -1.99431370     4.14576023     8.70741320
  H        -3.71272860     3.93699023    10.43932820
  H        -3.81748860     5.60364023    12.30002820
  H        -2.23600620     7.45434068    12.37435070
  H        -0.99005620     8.88152068    12.43646320
  H         0.63771120    10.71914068    12.53166820
  H         2.33833620    10.97053068    10.71482320
  H         2.40235120     9.37717068     8.86914820
  H         2.48587370     8.11244068     7.46201273
  H         2.70382860     6.39654023     5.74528273
  H         1.14120120     4.43469273     5.72636023
  H        -0.62210120     4.26708023     7.42281273
  C         3.70710860     6.95397068     1.28720273
  C         3.77793110     5.99721023     2.33788023
  C         2.84468110     4.87460023     2.36645773
  C         1.87403870     4.72976023     1.33691773
  C         1.80070870     5.71264023     0.25946773
  C         2.69653610     6.81663068     0.24334273
  C         4.63368110     8.01910068     1.27941023
  C         5.60516100     8.14414068     2.25611023
  C         5.67194100     7.20690068     3.29436273
  C         4.76761110     6.16107023     3.33166273
  C         2.86288860     3.92714023     3.41387773
  C         1.95379120     2.88385023     3.47042273
  C         0.99652870     2.74253023     2.45558773
  C         0.96849120     3.64782023     1.40863273
  C         0.82415870     5.61948023    -0.75555773
  C         0.69812120     6.58826068    -1.73668273
  C         1.57167870     7.68495068    -1.74623273
  C         2.55991620     7.77858068    -0.78002773
  H         4.60927610     8.75052068     0.47578773
  H         6.32769100     8.95929068     2.20770273
  H         6.43245100     7.29264068     4.06840273
  H         4.85096860     5.44194023     4.14272523
  H         3.60501860     4.01476023     4.20483773
  H         1.97725120     2.17714023     4.30004273
  H         0.27662620     1.92575023     2.48319773
  H         0.21261120     3.51911023     0.63752273
  H         0.12908870     4.78384023    -0.76961273
  H        -0.08886620     6.49974068    -2.48634273
  H         1.47376120     8.46158818    -2.50526523
  H         3.23706360     8.62920068    -0.80881273
  Tv        5.22992480     0.00000000     0.00000000
  Tv        0.00000000    12.89628091     0.00000000
  Tv        0.00000000     0.00000000    16.46325094
