# Supplementary material for: Benchmark Data Set of Crystalline Organic Semiconductors
Source: J Chem Theory Comput. 2023 Nov 16;19(22):8481–90. doi: 10.1021/acs.jctc.3c00861 (PMC10688188; doi:10.1021/acs.jctc.3c00861)
Supplement: Supplementary file 1 — ct3c00861_si_001.zip [file ct3c00861_si_001.zip › triphenylene_cryst/molec.xyz]

30 
triphenylene molec (CAM-B3LYPa3p), SG=-62myx, CO=[32,sf="centroid",sa=[3,4],oa=[3]]
  C         0.73139707    -1.23324127     0.00000000   `1    [2,6,7]
  C         1.43371680    -0.01678781     0.00000000   `1    [1,3,10]
  C         0.70231973     1.25002908     0.00000000   `1    [2,4,11]
  C        -0.70231973     1.25002908     0.00000000   `1    [3,5,14]
  C        -1.43371680    -0.01678781     0.00000000   `1    [4,6,15]
  C        -0.73139707    -1.23324127     0.00000000   `1    [1,5,18]
  C         1.46330727    -2.43002076     0.00000000   `2    [1,8,19]
  C         2.83474829    -2.43963801     0.00000000   `2    [7,9,20]
  C         3.53016264    -1.23514503     0.00000000   `2    [8,10,21]
  C         2.83611334    -0.05225089     0.00000000   `2    [2,9,22]
  C         1.37280607     2.48227165     0.00000000   `2    [3,12,23]
  C         0.69541435     3.67478304     0.00000000   `2    [11,13,24]
  C        -0.69541435     3.67478304     0.00000000   `2    [12,14,25]
  C        -1.37280607     2.48227165     0.00000000   `2    [4,13,26]
  C        -2.83611334    -0.05225089     0.00000000   `2    [5,16,27]
  C        -3.53016264    -1.23514503     0.00000000   `2    [15,17,28]
  C        -2.83474829    -2.43963801     0.00000000   `2    [16,18,29]
  C        -1.46330727    -2.43002076     0.00000000   `2    [6,17,30]
  H         0.94767555    -3.37742803     0.00000000   `3    [7]
  H         3.36890449    -3.38045211     0.00000000   `3    [8]
  H         4.61200965    -1.22733081     0.00000000   `3    [9]
  H         3.39877625     0.86800291     0.00000000   `3    [10]
  H         2.45110070     2.50942512     0.00000000   `3    [11]
  H         1.24310516     4.60778292     0.00000000   `3    [12]
  H        -1.24310516     4.60778292     0.00000000   `3    [13]
  H        -2.45110070     2.50942512     0.00000000   `3    [14]
  H        -3.39877625     0.86800291     0.00000000   `3    [15]
  H        -4.61200965    -1.22733081     0.00000000   `3    [16]
  H        -3.36890449    -3.38045211     0.00000000   `3    [17]
  H        -0.94767555    -3.37742803     0.00000000   `3    [18]
