# Supplementary material for: Benchmark Data Set of Crystalline Organic Semiconductors
Source: J Chem Theory Comput. 2023 Nov 16;19(22):8481–90. doi: 10.1021/acs.jctc.3c00861 (PMC10688188; doi:10.1021/acs.jctc.3c00861)
Supplement: Supplementary file 1 — ct3c00861_si_001.zip [file ct3c00861_si_001.zip › triphenyltriazine_cryst/cryst.xyz]

159 
triphenyltriazine cryst (PBE-D3paw900), SG=P21/c, nm=4
  N         5.54236626     1.80737712     3.33798711
  C         6.14163375     2.28846887     4.44214211
  N         5.49771125     2.58071137     5.58798711
  C         4.17327625     2.33066637     5.59295711
  N         3.49029376     1.83764962     4.54205711
  C         4.21589376     1.60184712     3.43332461
  C         7.60730125     2.47323637     4.39620211
  C         8.29342626     3.06391137     5.46913211
  C         9.68082126     3.17636137     5.43610711
  C        10.39948625     2.71114637     4.33208461
  C         9.71907126     2.14252887     3.25308461
  C         8.33388875     2.02131887     3.28361961
  H         7.72479625     3.42944137     6.32205711
  H        10.21177626     3.63068137     6.27241211
  H        11.48744329     2.78439637     4.31387711
  H        10.27886126     1.77695212     2.39252211
  H         7.79255126     1.56061462     2.46044211
  C         3.42430375     2.59249137     6.83898711
  C         2.08060876     2.20143137     6.95067461
  C         1.38272125     2.42495137     8.13317711
  C         2.02008376     3.02675137     9.22037961
  C         3.35878126     3.41082637     9.12235711
  C         4.05345876     3.20651387     7.93380211
  H         1.60661625     1.70501212     6.10678711
  H         0.34034125     2.11831387     8.21438211
  H         1.47938626     3.20328137    10.15038711
  H         3.85812375     3.87114811     9.97587711
  H         5.08986125     3.52353137     7.83903711
  C         3.51856875     1.07615962     2.24257461
  C         4.18807626     1.00208962     1.01220461
  C         3.53632578     0.51962462    -0.11829961
  C         2.21270079     0.08476962    -0.02539961
  C         1.54305125     0.14155212     1.19884711
  C         2.18679625     0.64456712     2.32593711
  H         5.22179125     1.33433712     0.96226211
  H         4.06054328     0.48333212    -1.07382711
  H         1.70755078    -0.30389712    -0.90873211
  H         0.51772376    -0.21843962     1.27563711
  H         1.67747625     0.70108712     3.28554711
  N         5.00427125    -0.09930712    14.45279711
  C         4.40500375     0.38178462    13.34864211
  N         5.04892626     0.67402712    12.20279711
  C         6.37336125     0.42398212    12.19782711
  N         7.05634375    -0.06903462    13.24872711
  C         6.33074375    -0.30483712    14.35745961
  C         2.93933626     0.56655212    13.39458211
  C         2.25321125     1.15722712    12.32165211
  C         0.86581625     1.26967712    12.35467711
  C         0.14715125     0.80446212    13.45869961
  C         0.82756625     0.23584462    14.53769961
  C         2.21274876     0.11463462    14.50716461
  H         2.82184126     1.52275712    11.46872711
  H         0.33486125     1.72399712    11.51837211
  H        -0.94080578     0.87771212    13.47690711
  H         0.26777626    -0.12973212    15.39826211
  H         2.75408625    -0.34606962    15.33034211
  C         7.12233376     0.68580712    10.95179711
  C         8.46602875     0.29474712    10.84010961
  C         9.16391626     0.51826712     9.65760711
  C         8.52655375     1.12006712     8.57040461
  C         7.18785625     1.50414212     8.66842711
  C         6.49317875     1.29982962     9.85698211
  H         8.94002126    -0.20167212    11.68399711
  H        10.20629626     0.21162962     9.57640211
  H         9.06725125     1.29659712     7.64039711
  H         6.68851375     1.96446387     7.81490711
  H         5.45677626     1.61684712     9.95174711
  C         7.02806876    -0.83052462    15.54820961
  C         6.35856125    -0.90459462    16.77857961
  C         7.01031173    -1.38705962    17.90908383
  C         8.33393672    -1.82191462    17.81618383
  C         9.00358626    -1.76513212    16.59193711
  C         8.35984126    -1.26211712    15.46484711
  H         5.32484625    -0.57234712    16.82852211
  H         6.48609422    -1.42335212    18.86461133
  H         8.83908672    -2.21058137    18.69951633
  H        10.02891375    -2.12512387    16.51514711
  H         8.86916126    -1.20559712    14.50523711
  N         5.24735172     0.09930712    21.12877133
  C         5.84661922    -0.38178462    22.23292633
  N         5.20269672    -0.67402712    23.37877133
  C         3.87826172    -0.42398212    23.38374133
  N         3.19527922     0.06903462    22.33284133
  C         3.92087923     0.30483712    21.22410883
  C         7.31228672    -0.56655212    22.18698633
  C         7.99841172    -1.15722712    23.25991633
  C         9.38580673    -1.26967712    23.22689133
  C        10.10447173    -0.80446212    22.12286883
  C         9.42405673    -0.23584462    21.04386883
  C         8.03887422    -0.11463462    21.07440383
  H         7.42978172    -1.52275712    24.11284133
  H         9.91676173    -1.72399712    24.06319633
  H        11.19242876    -0.87771212    22.10466133
  H         9.98384672     0.12973212    20.18330633
  H         7.49753672     0.34606962    20.25122633
  C         3.12928922    -0.68580712    24.62977133
  C         1.78559422    -0.29474712    24.74145883
  C         1.08770672    -0.51826712    25.92396133
  C         1.72506922    -1.12006712    27.01116383
  C         3.06376672    -1.50414212    26.91314133
  C         3.75844422    -1.29982962    25.72458633
  H         1.31160172     0.20167212    23.89757133
  H         0.04532672    -0.21162962    26.00516633
  H         1.18437173    -1.29659712    27.94117133
  H         3.56310922    -1.96446387    27.76666133
  H         4.79484672    -1.61684712    25.62982133
  C         3.22355422     0.83052462    20.03335883
  C         3.89306172     0.90459462    18.80298883
  C         3.24131125     1.38705962    17.67248461
  C         1.91768625     1.82191462    17.76538461
  C         1.24803672     1.76513212    18.98963133
  C         1.89178172     1.26211712    20.11672133
  H         4.92677672     0.57234712    18.75304633
  H         3.76552875     1.42335212    16.71695711
  H         1.41253625     2.21058137    16.88205211
  H         0.22270922     2.12512387    19.06642133
  H         1.38246172     1.20559712    21.07633133
  N         4.70925672     2.00599137    32.24358133
  C         4.10998922     1.52489962    31.13942633
  N         4.75391173     1.23265712    29.99358133
  C         6.07834672     1.48270212    29.98861133
  N         6.76132922     1.97571887    31.03951133
  C         6.03572922     2.21152137    32.14824383
  C         2.64432172     1.34013212    31.18536633
  C         1.95819672     0.74945712    30.11243633
  C         0.57080172     0.63700712    30.14546133
  C        -0.14786328     1.10222212    31.24948383
  C         0.53255172     1.67083962    32.32848383
  C         1.91773422     1.79204962    32.29794883
  H         2.52682673     0.38392712    29.25951133
  H         0.03984672     0.18268712    29.30915633
  H        -1.23582031     1.02897212    31.26769133
  H        -0.02723828     2.03641637    33.18904633
  H         2.45907172     2.25275387    33.12112633
  C         6.82731923     1.22087712    28.74258133
  C         8.17101422     1.61193712    28.63089383
  C         8.86890172     1.38841712    27.44839133
  C         8.23153922     0.78661712    26.36118883
  C         6.89284172     0.40254212    26.45921133
  C         6.19816422     0.60685462    27.64776633
  H         8.64500673     2.10835637    29.47478133
  H         9.91128172     1.69505462    27.36718633
  H         8.77223672     0.61008712    25.43118133
  H         6.39349922    -0.05777962    25.60569133
  H         5.16176172     0.28983712    27.74253133
  C         6.73305422     2.73720887    33.33899383
  C         6.06354672     2.81127887    34.56936383
  C         6.71529719     3.29374387    35.69986805
  C         8.03892219     3.72859887    35.60696805
  C         8.70857173     3.67181637    34.38272133
  C         8.06482673     3.16880137    33.25563133
  H         5.02983172     2.47903137    34.61930633
  H         6.19107969     3.33003637    36.65539555
  H         8.54407219     4.11726561    36.49030055
  H         9.73389923     4.03180811    34.30593133
  H         8.57414673     3.11228137    32.29602133
  Tv       10.84165204     0.00000000     0.00000000
  Tv        0.00000000     3.81336849     0.00000000
  Tv       -0.59002906     0.00000000    35.58156844
