# Supplementary material for: Benchmark Data Set of Crystalline Organic Semiconductors
Source: J Chem Theory Comput. 2023 Nov 16;19(22):8481–90. doi: 10.1021/acs.jctc.3c00861 (PMC10688188; doi:10.1021/acs.jctc.3c00861)
Supplement: Supplementary file 1 — ct3c00861_si_001.zip [file ct3c00861_si_001.zip › triphenyltriazine_cryst/molec.xyz]

39 
triphenyltriazine molec (CAM-B3LYPa3p), SG=-62myx, CO=[32,sa=[4],oa=[3]]
  N         0.00000000    -1.35318880     0.00000000   `1    [2,6]
  C         1.12748276    -0.65095247     0.00000000   `2    [1,3,7]
  N         1.17189588     0.67659440     0.00000000   `1    [2,4]
  C         0.00000000     1.30190495     0.00000000   `2    [3,5,18]
  N        -1.17189588     0.67659440     0.00000000   `1    [4,6]
  C        -1.12748276    -0.65095247     0.00000000   `2    [1,5,29]
  C         2.40960815    -1.39118791     0.00000000   `3    [2,8,12]
  C         3.61870593    -0.70333099     0.00000000   `4    [7,9,13]
  C         4.81518311    -1.39552415     0.00000000   `4    [8,10,14]
  C         4.81687816    -2.78102590     0.00000000   `4    [9,11,15]
  C         3.61615092    -3.47230882     0.00000000   `4    [10,12,16]
  C         2.41845547    -2.78222577     0.00000000   `4    [7,11,17]
  H         3.60559649     0.37637930     0.00000000   `5    [8]
  H         5.75087944    -0.85230111     0.00000000   `5    [9]
  H         5.75411621    -3.32214054     0.00000000   `5    [10]
  H         3.61355413    -4.55425714     0.00000000   `5    [11]
  H         1.47684421    -3.31072780     0.00000000   `5    [12]
  C         0.00000000     2.78237583     0.00000000   `3    [4,19,23]
  C        -1.20025046     3.48555676     0.00000000   `4    [18,20,24]
  C        -1.19903219     4.86783298     0.00000000   `4    [19,21,25]
  C         0.00000000     5.56205181     0.00000000   `4    [20,22,26]
  C         1.19903219     4.86783298     0.00000000   `4    [21,23,27]
  C         1.20025046     3.48555676     0.00000000   `4    [18,22,28]
  H        -2.12875228     2.93434851     0.00000000   `5    [19]
  H        -2.13732531     5.40655825     0.00000000   `5    [20]
  H        -0.00000000     6.64428109     0.00000000   `5    [21]
  H         2.13732531     5.40655825     0.00000000   `5    [22]
  H         2.12875228     2.93434851     0.00000000   `5    [23]
  C        -2.40960815    -1.39118791     0.00000000   `3    [6,30,34]
  C        -2.41845547    -2.78222577     0.00000000   `4    [29,31,35]
  C        -3.61615092    -3.47230882     0.00000000   `4    [30,32,36]
  C        -4.81687816    -2.78102590     0.00000000   `4    [31,33,37]
  C        -4.81518311    -1.39552415     0.00000000   `4    [32,34,38]
  C        -3.61870593    -0.70333099     0.00000000   `4    [29,33,39]
  H        -1.47684421    -3.31072780     0.00000000   `5    [30]
  H        -3.61355413    -4.55425714     0.00000000   `5    [31]
  H        -5.75411621    -3.32214054     0.00000000   `5    [32]
  H        -5.75087944    -0.85230111     0.00000000   `5    [33]
  H        -3.60559649     0.37637930     0.00000000   `5    [34]
