# Supplementary material for: Benchmark Data Set of Crystalline Organic Semiconductors
Source: J Chem Theory Comput. 2023 Nov 16;19(22):8481–90. doi: 10.1021/acs.jctc.3c00861 (PMC10688188; doi:10.1021/acs.jctc.3c00861)
Supplement: Supplementary file 1 — ct3c00861_si_001.zip [file ct3c00861_si_001.zip › triptycene_cryst/cryst.xyz]

139 
triptycene cryst (PBE-D3paw900), SG=P212121, nm=4
  C         1.97851602     0.76861994     2.29573984
  H         1.35071602     1.48999994     1.76262984
  C         3.48666602    -0.93471994     3.55638984
  H         4.12223807    -1.65301994     4.08618984
  C         3.46494102     1.01693994     2.08114984
  C         4.28158307     0.10368994     2.77196984
  C         5.66614307     0.21041994     2.70028984
  C         6.23080557     1.23009994     1.92505984
  C         5.42428807     2.12709994     1.22791984
  C         4.03003307     2.02273994     1.30346984
  H         6.30128057    -0.48859994     3.24302484
  H         7.31250307     1.32916494     1.87775984
  H         5.87865807     2.92565494     0.64171984
  H         3.39307602     2.72691994     0.76968984
  C         1.73129102    -0.67484994     1.86573984
  C         2.54906352    -1.59537994     2.54785984
  C         2.42936602    -2.95840994     2.29564984
  C         1.48952102    -3.39812994     1.35275984
  C         0.68444352    -2.48733994     0.67007984
  C         0.80242102    -1.11586994     0.92768984
  H         3.05550602    -3.67295994     2.83123984
  H         1.37897602    -4.46149983     1.14528984
  H        -0.04042352    -2.83757994    -0.06413984
  H         0.15629352    -0.41248994     0.40385984
  C         1.75874102     0.78525994     3.80579984
  C         2.57307602    -0.13923994     4.48449984
  C         2.48038102    -0.27838994     5.86445984
  C         1.55851352     0.50861994     6.56873984
  C         0.74491852     1.42037994     5.89450984
  C         0.84749852     1.57124994     4.50455984
  H         3.10151602    -1.00569994     6.38817984
  H         1.47164102     0.40625994     7.64989984
  H         0.01631352     2.01137994     6.44908984
  H         0.21236352     2.29103994     3.98659484
  C         6.06933807     4.82575983     7.87331984
  H         6.69713807     5.54713983     8.40642984
  C         4.56118807     3.12241994     6.61266984
  H         3.92561602     2.40411994     6.08286984
  C         4.58291307     5.07407983     8.08790984
  C         3.76627102     4.16082983     7.39708984
  C         2.38171102     4.26755983     7.46876984
  C         1.81704852     5.28723983     8.24399984
  C         2.62356602     6.18423983     8.94113984
  C         4.01782102     6.07987983     8.86558984
  H         1.74657352     3.56853994     6.92603484
  H         0.73535102     5.38630483     8.29129984
  H         2.16919602     6.98279483     9.52733984
  H         4.65477807     6.78405983     9.39936984
  C         6.31656307     3.38228994     8.30331984
  C         5.49879057     2.46175994     7.62119984
  C         5.61848807     1.09872994     7.87340984
  C         6.55833307     0.65900994     8.81629984
  C         7.36341057     1.56979994     9.49897984
  C         7.24543307     2.94126994     9.24136984
  H         4.99234807     0.38417994     7.33781984
  H         6.66887807    -0.40435995     9.02376984
  H         8.08827761     1.21955994    10.23319952
  H         7.89156057     3.64464994     9.76519984
  C         6.28911307     4.84239983     6.36325984
  C         5.47477807     3.91789994     5.68455984
  C         5.56747307     3.77874994     4.30459984
  C         6.48934057     4.56575983     3.60031984
  C         7.30293557     5.47751983     4.27454984
  C         7.20035557     5.62838983     5.66449984
  H         4.94633807     3.05143994     3.78087984
  H         6.57621307     4.46339983     2.51915984
  H         8.03154057     6.06851983     3.71996984
  H         7.83549057     6.34817983     6.18246484
  C         2.04541102    -0.76861994    12.46479952
  H         2.67321102    -1.48999994    11.93168952
  C         0.53726102     0.93471994    13.72544952
  H        -0.09831102     1.65301994    14.25524952
  C         0.55898602    -1.01693994    12.25020952
  C        -0.25765602    -0.10368995    12.94102952
  C        -1.64221602    -0.21041994    12.86934952
  C        -2.20687852    -1.23009994    12.09411952
  C        -1.40036102    -2.12709994    11.39697952
  C        -0.00610602    -2.02273994    11.47252952
  H        -2.27735352     0.48859994    13.41208452
  H        -3.28857602    -1.32916494    12.04681952
  H        -1.85473102    -2.92565494    10.81077952
  H         0.63085102    -2.72691994    10.93874952
  C         2.29263602     0.67484994    12.03479952
  C         1.47486352     1.59537994    12.71691952
  C         1.59456102     2.95840994    12.46470952
  C         2.53440602     3.39812994    11.52181952
  C         3.33948352     2.48733994    10.83913952
  C         3.22150602     1.11586994    11.09674952
  H         0.96842102     3.67295994    13.00029952
  H         2.64495102     4.46149983    11.31434952
  H         4.06435057     2.83757994    10.10491984
  H         3.86763352     0.41248994    10.57291952
  C         2.26518602    -0.78525994    13.97485952
  C         1.45085102     0.13923994    14.65355952
  C         1.54354602     0.27838994    16.03351952
  C         2.46541352    -0.50861994    16.73779952
  C         3.27900852    -1.42037994    16.06356952
  C         3.17642852    -1.57124994    14.67361952
  H         0.92241102     1.00569994    16.55723952
  H         2.55228602    -0.40625994    17.81895952
  H         4.00761352    -2.01137994    16.61814952
  H         3.81156352    -2.29103994    14.15565452
  C         6.00244307     3.28851994    18.04237952
  H         5.37464307     2.56713994    18.57548952
  C         7.51059307     4.99185983    16.78172952
  H         8.14616511     5.71015983    16.25192952
  C         7.48886807     3.04019994    18.25696952
  C         8.30551011     3.95344994    17.56614952
  C         9.69007011     3.84671994    17.63782952
  C        10.25473261     2.82703994    18.41305952
  C         9.44821511     1.93003994    19.11019952
  C         8.05396011     2.03439994    19.03464952
  H        10.32520761     4.54573983    17.09509452
  H        11.33643011     2.72797494    18.46035952
  H         9.90258511     1.13148494    19.69639952
  H         7.41700307     1.33021994    19.56842952
  C         5.75521807     4.73198983    18.47237952
  C         6.57299057     5.65251983    17.79025952
  C         6.45329307     7.01554983    18.04246952
  C         5.51344807     7.45526983    18.98535952
  C         4.70837057     6.54447983    19.66803952
  C         4.82634807     5.17300983    19.41042952
  H         7.07943307     7.73009983    17.50687952
  H         5.40290307     8.51863972    19.19282952
  H         3.98350352     6.89471983    20.40225920
  H         4.18022057     4.46962983    19.93425952
  C         5.78266807     3.27187994    16.53231952
  C         6.59700307     4.19637983    15.85361952
  C         6.50430807     4.33552983    14.47365952
  C         5.58244057     3.54851994    13.76937952
  C         4.76884557     2.63675994    14.44360952
  C         4.87142557     2.48588994    15.83355952
  H         7.12544307     5.06283983    13.94993952
  H         5.49556807     3.65087994    12.68821952
  H         4.04024057     2.04575994    13.88902952
  H         4.23629057     1.76609994    16.35152452
  Tv        8.04785409     0.00000000     0.00000000
  Tv        0.00000000     8.11427978     0.00000000
  Tv        0.00000000     0.00000000    20.33811936
