# Supplementary material for: Benchmark Data Set of Crystalline Organic Semiconductors
Source: J Chem Theory Comput. 2023 Nov 16;19(22):8481–90. doi: 10.1021/acs.jctc.3c00861 (PMC10688188; doi:10.1021/acs.jctc.3c00861)
Supplement: Supplementary file 1 — ct3c00861_si_001.zip [file ct3c00861_si_001.zip › triptycene_cryst/main.dat]

name=triptycene
pubchem=92764
frags=[[[1,2],[1,5,3],[1,15,4],[1,25,5],"methane"],[[3,4],[3,6,3],[3,16,4],[3,26,5],"methane"],[[$5..14],[5,1,1],[6,3,2],"benzene"],[[$15..24],[15,1,1],[16,3,2],"benzene"],[[$25..34],[25,1,1],[26,3,2],"benzene"]]
