# Supplementary material for: Benchmark Data Set of Crystalline Organic Semiconductors
Source: J Chem Theory Comput. 2023 Nov 16;19(22):8481–90. doi: 10.1021/acs.jctc.3c00861 (PMC10688188; doi:10.1021/acs.jctc.3c00861)
Supplement: Supplementary file 1 — ct3c00861_si_001.zip [file ct3c00861_si_001.zip › triptycene_cryst/molec.xyz]

34 
triptycene molec (CAM-B3LYPa3p), SG=-62m, CO=[pa=[1],sa=[5],oa=[5]]
  C         0.00000000     0.00000000     1.28840700   `1    [2,5,15,25]
  H         0.00000000     0.00000000     2.37640700   `2    [1]
  C         0.00000000     0.00000000    -1.28840700   `1    [4,6,16,26]
  H         0.00000000     0.00000000    -2.37640700   `2    [3]
  C         1.39997861     0.00000000     0.69693100   `3    [1,6,10]
  C         1.39997861    -0.00000000    -0.69693100   `3    [3,5,7]
  C         2.58887114     0.00000000    -1.39284300   `4    [6,8,11]
  C         3.79000572     0.00000000    -0.69119400   `4    [7,9,12]
  C         3.79000572     0.00000000     0.69119400   `4    [8,10,13]
  C         2.58887114     0.00000000     1.39284300   `4    [5,9,14]
  H         2.58988256     0.00000000    -2.47593300   `2    [7]
  H         4.72762679     0.00000000    -1.23121400   `2    [8]
  H         4.72762679     0.00000000     1.23121400   `2    [9]
  H         2.58988256     0.00000000     2.47593300   `2    [10]
  C        -0.69998931     1.21241705     0.69693100   `3    [1,16,20]
  C        -0.69998931     1.21241705    -0.69693100   `3    [3,15,17]
  C        -1.29443557     2.24202817    -1.39284300   `4    [16,18,21]
  C        -1.89500286     3.28224124    -0.69119400   `4    [17,19,22]
  C        -1.89500286     3.28224124     0.69119400   `4    [18,20,23]
  C        -1.29443557     2.24202817     1.39284300   `4    [15,19,24]
  H        -1.29494128     2.24290409    -2.47593300   `2    [17]
  H        -2.36381339     4.09424490    -1.23121400   `2    [18]
  H        -2.36381339     4.09424490     1.23121400   `2    [19]
  H        -1.29494128     2.24290409     2.47593300   `2    [20]
  C        -0.69998931    -1.21241705     0.69693100   `3    [1,26,30]
  C        -0.69998931    -1.21241705    -0.69693100   `3    [3,25,27]
  C        -1.29443557    -2.24202817    -1.39284300   `4    [26,28,31]
  C        -1.89500286    -3.28224124    -0.69119400   `4    [27,29,32]
  C        -1.89500286    -3.28224124     0.69119400   `4    [28,30,33]
  C        -1.29443557    -2.24202817     1.39284300   `4    [25,29,34]
  H        -1.29494128    -2.24290409    -2.47593300   `2    [27]
  H        -2.36381339    -4.09424490    -1.23121400   `2    [28]
  H        -2.36381339    -4.09424490     1.23121400   `2    [29]
  H        -1.29494128    -2.24290409     2.47593300   `2    [30]
