# Supplementary material for: Benchmark Data Set of Crystalline Organic Semiconductors
Source: J Chem Theory Comput. 2023 Nov 16;19(22):8481–90. doi: 10.1021/acs.jctc.3c00861 (PMC10688188; doi:10.1021/acs.jctc.3c00861)
Supplement: Supplementary file 1 — ct3c00861_si_001.zip [file ct3c00861_si_001.zip › TTAa_cryst/cryst.xyz]

75 
TTAa cryst (PBE-D3paw900), SG=P21/n, nm=2
  C         1.13764020    -0.06947949    -0.80776602
  C        -1.13764020     0.06947949     0.80776602
  C         1.03784934    -0.92766449     0.29061984
  C        -0.14011690    -0.85796949     1.12358890
  C         0.14011690     0.85796949    -1.12358890
  C        -1.03784934     0.92766449    -0.29061984
  C         2.04480747    -1.88703949     0.63705527
  C        -0.23108538    -1.76089949     2.23195091
  C         0.23108538     1.76089949    -2.23195091
  C        -2.04480747     1.88703949    -0.63705527
  C         1.92411166    -2.78158846     1.71357962
  C         0.74890724    -2.72124596     2.53235328
  C        -0.74890724     2.72124596    -2.53235328
  C        -1.92411166     2.78158846    -1.71357962
  C         3.04499857    -3.65899596     1.82354567
  C         0.39750367    -3.52609096     3.65888639
  C        -0.39750367     3.52609096    -3.65888639
  C        -3.04499857     3.65899596    -1.82354567
  C         3.99097125    -3.42193846     0.86199827
  C        -0.81434344    -3.17035846     4.18976027
  C         0.81434344     3.17035846    -4.18976027
  C        -3.99097125     3.42193846    -0.86199827
  S         3.54079441    -2.13738949    -0.19877056
  S        -1.55199887    -1.86564949     3.34211879
  S         1.55199887     1.86564949    -3.34211879
  S        -3.54079441     2.13738949     0.19877056
  H         2.02234363    -0.12906699    -1.44479875
  H        -2.02234363     0.12906699     1.44479875
  H         3.14771951    -4.43588846     2.57563122
  H         1.00249155    -4.34052846     4.05148215
  H        -1.00249155     4.34052846    -4.05148215
  H        -3.14771951     4.43588846    -2.57563122
  H         4.93820201    -3.93415846     0.72125088
  H        -1.33835794    -3.62485846     5.02523994
  H         1.33835794     3.62485846    -5.02523994
  H        -4.93820201     3.93415846    -0.72125088
  C         4.27850310     2.44822949     7.94819872
  C         6.55378349     2.58718846     6.33266667
  C         4.37829396     1.59004449     6.84981286
  C         5.55626019     1.65973949     6.01684379
  C         5.27602639     3.37567846     8.26402160
  C         6.45399263     3.44537346     7.43105254
  C         3.37133583     0.63066949     6.50337743
  C         5.64722867     0.75680949     4.90848178
  C         5.18505791     4.27860846     9.37238361
  C         7.46095076     4.40474846     7.77748797
  C         3.49203163    -0.26387949     5.42685308
  C         4.66723605    -0.20353699     4.60807942
  C         6.16505054     5.23895493     9.67278598
  C         7.34025495     5.29929743     8.85401232
  C         2.37114473    -1.14128699     5.31688703
  C         5.01863962    -1.00838199     3.48154631
  C         5.81364696     6.04379993    10.79931908
  C         8.46114186     6.17670493     8.96397836
  C         1.42517204    -0.90422949     6.27843443
  C         6.23048673    -0.65264949     2.95067243
  C         4.60179985     5.68806743    11.33019296
  C         9.40711455     5.93964743     8.00243096
  S         1.87534888     0.38031949     7.33920326
  S         6.96814216     0.65205949     3.79831391
  S         3.86414443     4.38335846    10.48255149
  S         8.95693771     4.65509846     6.94166213
  H         3.39379966     2.38864199     8.58523145
  H         7.43848693     2.64677596     5.69563394
  H         2.26842378    -1.91817949     4.56480148
  H         4.41365174    -1.82281949     3.08895055
  H         6.41863484     6.85823743    11.19191485
  H         8.56386280     6.95359743     9.71606392
  H         0.47794128    -1.41644949     6.41918182
  H         6.75450124    -1.10714949     2.11519276
  H         4.07778535     6.14256743    12.16567264
  H        10.35434531     6.45186743     7.86168357
  Tv       11.27908349     0.00000000     0.00000000
  Tv        0.00000000     5.03541795     0.00000000
  Tv       -0.44679690     0.00000000    14.28086539
