# Supplementary material for: Benchmark Data Set of Crystalline Organic Semiconductors
Source: J Chem Theory Comput. 2023 Nov 16;19(22):8481–90. doi: 10.1021/acs.jctc.3c00861 (PMC10688188; doi:10.1021/acs.jctc.3c00861)
Supplement: Supplementary file 1 — ct3c00861_si_001.zip [file ct3c00861_si_001.zip › TTAa_cryst/molec.xyz]

36 
TTAa molec (CAM-B3LYPa3p), SG=mmm, CO=[oa=[3]]
  C         0.00000000     1.38302600     0.00000000   `1    [3,5,27]
  C         0.00000000    -1.38302600     0.00000000   `1    [4,6,28]
  C         1.21435200     0.71211100     0.00000000   `2    [1,4,7]
  C         1.21435200    -0.71211100     0.00000000   `2    [2,3,8]
  C        -1.21435200     0.71211100     0.00000000   `2    [1,6,9]
  C        -1.21435200    -0.71211100     0.00000000   `2    [2,5,10]
  C         2.48188600     1.38491100     0.00000000   `3    [3,11,23]
  C         2.48188600    -1.38491100     0.00000000   `3    [4,12,24]
  C        -2.48188600     1.38491100     0.00000000   `3    [5,13,25]
  C        -2.48188600    -1.38491100     0.00000000   `3    [6,14,26]
  C         3.69001600     0.71648900     0.00000000   `2    [7,12,15]
  C         3.69001600    -0.71648900     0.00000000   `2    [8,11,16]
  C        -3.69001600     0.71648900     0.00000000   `2    [9,14,17]
  C        -3.69001600    -0.71648900     0.00000000   `2    [10,13,18]
  C         4.80409500     1.60676700     0.00000000   `1    [11,19,29]
  C         4.80409500    -1.60676700     0.00000000   `1    [12,20,30]
  C        -4.80409500     1.60676700     0.00000000   `1    [13,21,31]
  C        -4.80409500    -1.60676700     0.00000000   `1    [14,22,32]
  C         4.42624200     2.90459700     0.00000000   `4    [15,23,33]
  C         4.42624200    -2.90459700     0.00000000   `4    [16,24,34]
  C        -4.42624200     2.90459700     0.00000000   `4    [17,25,35]
  C        -4.42624200    -2.90459700     0.00000000   `4    [18,26,36]
  S         2.72149900     3.09230100     0.00000000   `5    [7,19]
  S         2.72149900    -3.09230100     0.00000000   `5    [8,20]
  S        -2.72149900     3.09230100     0.00000000   `5    [9,21]
  S        -2.72149900    -3.09230100     0.00000000   `5    [10,22]
  H         0.00000000     2.46613200     0.00000000   `6    [1]
  H         0.00000000    -2.46613200     0.00000000   `6    [2]
  H         5.83566100     1.28802200     0.00000000   `6    [15]
  H         5.83566100    -1.28802200     0.00000000   `6    [16]
  H        -5.83566100     1.28802200     0.00000000   `6    [17]
  H        -5.83566100    -1.28802200     0.00000000   `6    [18]
  H         5.06142100     3.77500800     0.00000000   `6    [19]
  H         5.06142100    -3.77500800     0.00000000   `6    [20]
  H        -5.06142100     3.77500800     0.00000000   `6    [21]
  H        -5.06142100    -3.77500800     0.00000000   `6    [22]
