# Supplementary material for: Benchmark Data Set of Crystalline Organic Semiconductors
Source: J Chem Theory Comput. 2023 Nov 16;19(22):8481–90. doi: 10.1021/acs.jctc.3c00861 (PMC10688188; doi:10.1021/acs.jctc.3c00861)
Supplement: Supplementary file 1 — ct3c00861_si_001.zip [file ct3c00861_si_001.zip › TTAb_cryst/cryst.xyz]

75 
TTAb cryst (PBE-D3paw900), SG=P21/n, nm=2
  C        -0.22194722     1.01515991    -0.93146101
  C         0.22194722    -1.01515990     0.93146101
  C         1.06868436     0.84015990    -0.41723351
  C         1.29699722    -0.20649990     0.54377601
  C        -1.29699723     0.20649990    -0.54377601
  C        -1.06868436    -0.84015990     0.41723351
  C         2.17651437     1.66703990    -0.83221351
  C         2.62375723    -0.39253990     1.07983351
  C        -2.62375722     0.39253990    -1.07983351
  C        -2.17651437    -1.66703990     0.83221351
  C         3.46600436     1.44354990    -0.31068851
  C         3.68193722     0.43781991     0.66376601
  C        -3.68193723    -0.43781990    -0.66376601
  C        -3.46600436    -1.44354990     0.31068851
  C         2.17205437     2.76068971    -1.75309851
  C         3.06037973    -1.35515990     2.04165351
  C        -3.06037972     1.35515990    -2.04165351
  C        -2.17205437    -2.76068971     1.75309851
  C         3.41026437     3.31787971    -1.92925851
  C         4.38852222    -1.23382990     2.35201601
  C        -4.38852222     1.23382990    -2.35201601
  C        -3.41026437    -3.31787971     1.92925851
  S         4.62192186     2.53554490    -0.98716601
  S         5.15485723     0.04319991     1.47792851
  S        -5.15485722    -0.04319991    -1.47792851
  S        -4.62192187    -2.53554490     0.98716601
  H        -0.39826473     1.81065990    -1.65435351
  H         0.39826472    -1.81065990     1.65435351
  H         1.28345437     3.13638971    -2.25165851
  H         2.42620223    -2.11738990     2.48719851
  H        -2.42620222     2.11738990    -2.48719851
  H        -1.28345437    -3.13638972     2.25165851
  H         3.68628437     4.15557971    -2.56299601
  H         4.96663722    -1.84964990     3.03470101
  H        -4.96663722     1.84964991    -3.03470101
  H        -3.68628437    -4.15557972     2.56299601
  C         5.52511167     3.62558971     7.21221303
  C         5.08121722     1.59526990     5.34929101
  C         4.23448009     3.45058971     6.69798553
  C         4.00616722     2.40392990     5.73697601
  C         6.60016167     2.81692971     6.82452803
  C         6.37184881     1.77026990     5.86351851
  C         3.12665008     4.27746971     7.11296553
  C         2.67940722     2.21788990     5.20091851
  C         7.92692167     3.00296971     7.36058553
  C         7.47967881     0.94338990     5.44853851
  C         1.83716009     4.05397971     6.59144053
  C         1.62122723     3.04824971     5.61698601
  C         8.98510167     2.17260990     6.94451803
  C         8.76916881     1.16687990     5.97006351
  C         3.13111008     5.37111952     8.03385053
  C         2.24278472     1.25526990     4.23909851
  C         8.36354417     3.96558971     8.32240553
  C         7.47521881    -0.15025991     4.52765351
  C         1.89290008     5.92830952     8.21001053
  C         0.91464223     1.37659990     3.92873601
  C         9.69168667     3.84425971     8.63276803
  C         8.71342881    -0.70744990     4.35149351
  S         0.68124259     5.14597471     7.26791803
  S         0.14830722     2.65362971     4.80282351
  S        10.45802167     2.56722990     7.75868053
  S         9.92508631     0.07488491     5.29358601
  H         5.70142917     4.42108971     7.93510553
  H         4.90489972     0.79976991     4.62639851
  H         4.01971008     5.74681952     8.53241053
  H         2.87696223     0.49303990     3.79355351
  H         7.72936667     4.72781971     8.76795053
  H         6.58661881    -0.52595991     4.02909351
  H         1.61688008     6.76600952     8.84374803
  H         0.33652722     0.76077991     3.24605101
  H        10.26980167     4.46007971     9.31545303
  H         8.98944881    -1.54514991     3.71775601
  Tv       12.35146318     0.00000000     0.00000000
  Tv        0.00000000     5.22085962     0.00000000
  Tv       -1.74513428     0.00000000    12.56150404
