# Supplementary material for: Benchmark Data Set of Crystalline Organic Semiconductors
Source: J Chem Theory Comput. 2023 Nov 16;19(22):8481–90. doi: 10.1021/acs.jctc.3c00861 (PMC10688188; doi:10.1021/acs.jctc.3c00861)
Supplement: Supplementary file 1 — ct3c00861_si_001.zip [file ct3c00861_si_001.zip › TTAb_cryst/molec.xyz]

36 
TTAb molec (CAM-B3LYPa3p), SG=mmm, CO=[oa=[3]]
  C         0.00000000     1.37945600     0.00000000   `1    [3,5,27]
  C         0.00000000    -1.37945600     0.00000000   `1    [4,6,28]
  C         1.21643200     0.71130100     0.00000000   `2    [1,4,7]
  C         1.21643200    -0.71130100     0.00000000   `2    [2,3,8]
  C        -1.21643200     0.71130100     0.00000000   `2    [1,6,9]
  C        -1.21643200    -0.71130100     0.00000000   `2    [2,5,10]
  C         2.47755500     1.41308400     0.00000000   `2    [3,11,15]
  C         2.47755500    -1.41308400     0.00000000   `2    [4,12,16]
  C        -2.47755500     1.41308400     0.00000000   `2    [5,13,17]
  C        -2.47755500    -1.41308400     0.00000000   `2    [6,14,18]
  C         3.66677900     0.70885600     0.00000000   `3    [7,12,23]
  C         3.66677900    -0.70885600     0.00000000   `3    [8,11,24]
  C        -3.66677900     0.70885600     0.00000000   `3    [9,14,25]
  C        -3.66677900    -0.70885600     0.00000000   `3    [10,13,26]
  C         2.70676400     2.82328100     0.00000000   `1    [7,19,29]
  C         2.70676400    -2.82328100     0.00000000   `1    [8,20,30]
  C        -2.70676400     2.82328100     0.00000000   `1    [9,21,31]
  C        -2.70676400    -2.82328100     0.00000000   `1    [10,22,32]
  C         4.01945400     3.14184700     0.00000000   `4    [15,23,33]
  C         4.01945400    -3.14184700     0.00000000   `4    [16,24,34]
  C        -4.01945400     3.14184700     0.00000000   `4    [17,25,35]
  C        -4.01945400    -3.14184700     0.00000000   `4    [18,26,36]
  S         5.03218400     1.75468800     0.00000000   `5    [11,19]
  S         5.03218400    -1.75468800     0.00000000   `5    [12,20]
  S        -5.03218400     1.75468800     0.00000000   `5    [13,21]
  S        -5.03218400    -1.75468800     0.00000000   `5    [14,22]
  H         0.00000000     2.45973900     0.00000000   `6    [1]
  H         0.00000000    -2.45973900     0.00000000   `6    [2]
  H         1.92630300     3.56852400     0.00000000   `6    [15]
  H         1.92630300    -3.56852400     0.00000000   `6    [16]
  H        -1.92630300     3.56852400     0.00000000   `6    [17]
  H        -1.92630300    -3.56852400     0.00000000   `6    [18]
  H         4.45769300     4.12605800     0.00000000   `6    [19]
  H         4.45769300    -4.12605800     0.00000000   `6    [20]
  H        -4.45769300     4.12605800     0.00000000   `6    [21]
  H        -4.45769300    -4.12605800     0.00000000   `6    [22]
