# Supplementary material for: Benchmark Data Set of Crystalline Organic Semiconductors
Source: J Chem Theory Comput. 2023 Nov 16;19(22):8481–90. doi: 10.1021/acs.jctc.3c00861 (PMC10688188; doi:10.1021/acs.jctc.3c00861)
Supplement: Supplementary file 1 — ct3c00861_si_001.zip [file ct3c00861_si_001.zip › TTF_cryst/cryst.xyz]

31 
TTF cryst (PBE-D3paw900), SG=P21/c, nm=2
  S         2.11272314    -0.60207541     0.08714212
  S        -0.10415138    -0.83280041     2.03532991
  C         0.41915629    -0.29904041     0.44383963
  C         2.46850502    -1.30831791     1.63528643
  C         1.46165571    -1.40762291     2.52045387
  H         3.48236227    -1.66702791     1.79929432
  H         1.55268145    -1.84661541     3.51029067
  S        -2.11272314     0.60207541    -0.08714212
  S         0.10415138     0.83280041    -2.03532991
  C        -0.41915629     0.29904041    -0.44383963
  C        -2.46850502     1.30831791    -1.63528643
  C        -1.46165571     1.40762291    -2.52045387
  H        -3.48236227     1.66702791    -1.79929432
  H        -1.55268145     1.84661541    -3.51029067
  S        -3.40062722     1.35050041     6.58714944
  S        -1.18375269     1.11977541     4.63896165
  C        -1.70706037     1.65353541     6.23045193
  C        -3.75640909     0.64425791     5.03900513
  C        -2.74955978     0.54495291     4.15383769
  H        -4.77026635     0.28554791     4.87499724
  H        -2.84058552     0.10596041     3.16400089
  S         0.82481907     2.55465123     6.76143368
  S        -1.39205545     2.78537623     8.70962147
  C        -0.86874778     2.25161623     7.11813119
  C         1.18060095     3.26089373     8.30957799
  C         0.17375164     3.36019873     9.19474543
  H         2.19445820     3.61960373     8.47358588
  H         0.26477738     3.79919123    10.18458224
  Tv        7.25587334     0.00000000     0.00000000
  Tv        0.00000000     3.90515164     0.00000000
  Tv       -2.57580814     0.00000000    13.34858312
