# Supplementary material for: Benchmark Data Set of Crystalline Organic Semiconductors
Source: J Chem Theory Comput. 2023 Nov 16;19(22):8481–90. doi: 10.1021/acs.jctc.3c00861 (PMC10688188; doi:10.1021/acs.jctc.3c00861)
Supplement: Supplementary file 1 — ct3c00861_si_001.zip [file ct3c00861_si_001.zip › TTF_cryst/molec.xyz]

14 
TTF molec (CAM-B3LYPa3p), SG=mmm, CO=[[1,1,0],oa=[1],det=1]
  S         1.62890500     1.47815700     0.00000000   `1    [3,4]
  S         1.62890500    -1.47815700     0.00000000   `1    [3,5]
  C         0.66859700     0.00000000     0.00000000   `2    [1,2,10]
  C         3.16691600     0.66232300     0.00000000   `3    [1,5,6]
  C         3.16691600    -0.66232300     0.00000000   `3    [2,4,7]
  H         4.05540400     1.27509300     0.00000000   `4    [4]
  H         4.05540400    -1.27509300     0.00000000   `4    [5]
  S        -1.62890500    -1.47815700     0.00000000   `1    [10,11]
  S        -1.62890500     1.47815700     0.00000000   `1    [10,12]
  C        -0.66859700     0.00000000     0.00000000   `2    [3,8,9]
  C        -3.16691600    -0.66232300     0.00000000   `3    [8,12,13]
  C        -3.16691600     0.66232300     0.00000000   `3    [9,11,14]
  H        -4.05540400    -1.27509300     0.00000000   `4    [11]
  H        -4.05540400     1.27509300     0.00000000   `4    [12]
