# Supplementary material for: Benchmark Data Set of Crystalline Organic Semiconductors
Source: J Chem Theory Comput. 2023 Nov 16;19(22):8481–90. doi: 10.1021/acs.jctc.3c00861 (PMC10688188; doi:10.1021/acs.jctc.3c00861)
Supplement: Supplementary file 1 — ct3c00861_si_001.zip [file ct3c00861_si_001.zip › TTPa_cryst/cryst.xyz]

71 
TTPa cryst (PBE-D3paw900), SG=P21/n, nm=2
  N        -1.15697921    -0.09157030     0.81812991
  N         1.15697921     0.09157030    -0.81812991
  C        -0.17508910     0.78116030     1.09550953
  C         1.00476883     0.87428030     0.26029876
  C        -1.00476883    -0.87428030    -0.26029876
  C         0.17508910    -0.78116030    -1.09550953
  C        -0.27226866     1.65028280     2.22258707
  C         2.00226897     1.83198030     0.61657337
  C        -2.00226897    -1.83198030    -0.61657337
  C         0.27226866    -1.65028280    -2.22258707
  C         0.70113722     2.61575090     2.53694887
  C         1.87275440     2.70544090     1.71203342
  C        -1.87275440    -2.70544090    -1.71203342
  C        -0.70113722    -2.61575090    -2.53694887
  C         0.34468017     3.37275090     3.69270401
  C         2.99481694     3.57747090     1.83353298
  C        -2.99481694    -3.57747090    -1.83353298
  C        -0.34468017    -3.37275090    -3.69270401
  C        -0.85586789     2.96576090     4.22063479
  C         3.93636407     3.35067090     0.86157511
  C        -3.93636407    -3.35067090    -0.86157511
  C         0.85586789    -2.96576090    -4.22063479
  S        -1.58041323     1.67950030     3.34179008
  S         3.48833944     2.08967030    -0.22424582
  S        -3.48833944    -2.08967030     0.22424582
  S         1.58041323    -1.67950030    -3.34179008
  H         0.93734283     4.18474090     4.10892378
  H         3.10266474     4.33995090     2.59940794
  H        -3.10266474    -4.33995090    -2.59940794
  H        -0.93734283    -4.18474090    -4.10892378
  H        -1.38297255     3.37393090     5.07795500
  H         4.88211652     3.86900590     0.73073725
  H        -4.88211652    -3.86900590    -0.73073725
  H         1.38297255    -3.37393090    -5.07795500
  N         6.62039943     2.40656030     6.25719126
  N         4.30644101     2.58970090     7.89345108
  C         5.63850932     3.27929090     5.97981164
  C         4.45865139     3.37241090     6.81502241
  C         6.46818905     1.62385030     7.33561992
  C         5.28833111     1.71697030     8.17083070
  C         5.73568888     4.14841340     4.85273410
  C         3.46115125     4.33011090     6.45874780
  C         7.46568919     0.66615030     7.69189453
  C         5.19115155     0.84784780     9.29790823
  C         4.76228300     5.11388150     4.53837229
  C         3.59066582     5.20357150     5.36328775
  C         7.33617462    -0.20731030     8.78735459
  C         6.16455744    -0.11762030     9.61227004
  C         5.11874005     5.87088150     3.38261715
  C         2.46860327     6.07560150     5.24178819
  C         8.45823716    -1.07934030     8.90885415
  C         5.80810039    -0.87462030    10.76802518
  C         6.31928810     5.46389150     2.85468637
  C         1.52705615     5.84880150     6.21374605
  C         9.39978428    -0.85254030     7.93689628
  C         4.60755233    -0.46763030    11.29595596
  S         7.04383345     4.17763090     3.73353109
  S         1.97508077     4.58780090     7.29956699
  S         8.95175966     0.40846030     6.85107535
  S         3.88300699     0.81863030    10.41711124
  H         4.52607739     6.68287150     2.96639738
  H         2.36075547     6.83808150     4.47591323
  H         8.56608496    -1.84182030     9.67472911
  H         6.40076305    -1.68661030    11.18424495
  H         6.84639277     5.87206150     1.99736617
  H         0.58130370     6.36713650     6.34458392
  H        10.34553673    -1.37087530     7.80605841
  H         4.08044767    -0.87580030    12.15327617
  Tv       11.22499652     0.00000000     0.00000000
  Tv        0.00000000     4.99626120     0.00000000
  Tv       -0.29815609     0.00000000    14.15064233
