# Supplementary material for: Benchmark Data Set of Crystalline Organic Semiconductors
Source: J Chem Theory Comput. 2023 Nov 16;19(22):8481–90. doi: 10.1021/acs.jctc.3c00861 (PMC10688188; doi:10.1021/acs.jctc.3c00861)
Supplement: Supplementary file 1 — ct3c00861_si_001.zip [file ct3c00861_si_001.zip › TTPa_cryst/molec.xyz]

34 
TTPa molec (CAM-B3LYPa3p), SG=mmm, CO=[oa=[3]]
  N         0.00000000     1.39463800     0.00000000   `1    [3,5]
  N         0.00000000    -1.39463800     0.00000000   `1    [4,6]
  C         1.13676100     0.71301500     0.00000000   `2    [1,4,7]
  C         1.13676100    -0.71301500     0.00000000   `2    [2,3,8]
  C        -1.13676100     0.71301500     0.00000000   `2    [1,6,9]
  C        -1.13676100    -0.71301500     0.00000000   `2    [2,5,10]
  C         2.39537900     1.38959500     0.00000000   `3    [3,11,23]
  C         2.39537900    -1.38959500     0.00000000   `3    [4,12,24]
  C        -2.39537900     1.38959500     0.00000000   `3    [5,13,25]
  C        -2.39537900    -1.38959500     0.00000000   `3    [6,14,26]
  C         3.60354100     0.71778600     0.00000000   `4    [7,12,15]
  C         3.60354100    -0.71778600     0.00000000   `4    [8,11,16]
  C        -3.60354100     0.71778600     0.00000000   `4    [9,14,17]
  C        -3.60354100    -0.71778600     0.00000000   `4    [10,13,18]
  C         4.70945700     1.61499000     0.00000000   `5    [11,19,27]
  C         4.70945700    -1.61499000     0.00000000   `5    [12,20,28]
  C        -4.70945700     1.61499000     0.00000000   `5    [13,21,29]
  C        -4.70945700    -1.61499000     0.00000000   `5    [14,22,30]
  C         4.31539400     2.91075100     0.00000000   `6    [15,23,31]
  C         4.31539400    -2.91075100     0.00000000   `6    [16,24,32]
  C        -4.31539400     2.91075100     0.00000000   `6    [17,25,33]
  C        -4.31539400    -2.91075100     0.00000000   `6    [18,26,34]
  S         2.61155100     3.09381000     0.00000000   `7    [7,19]
  S         2.61155100    -3.09381000     0.00000000   `7    [8,20]
  S        -2.61155100     3.09381000     0.00000000   `7    [9,21]
  S        -2.61155100    -3.09381000     0.00000000   `7    [10,22]
  H         5.74386800     1.30591000     0.00000000   `8    [15]
  H         5.74386800    -1.30591000     0.00000000   `8    [16]
  H        -5.74386800     1.30591000     0.00000000   `8    [17]
  H        -5.74386800    -1.30591000     0.00000000   `8    [18]
  H         4.94730100     3.78399300     0.00000000   `8    [19]
  H         4.94730100    -3.78399300     0.00000000   `8    [20]
  H        -4.94730100     3.78399300     0.00000000   `8    [21]
  H        -4.94730100    -3.78399300     0.00000000   `8    [22]
