# Supplementary material for: Benchmark Data Set of Crystalline Organic Semiconductors
Source: J Chem Theory Comput. 2023 Nov 16;19(22):8481–90. doi: 10.1021/acs.jctc.3c00861 (PMC10688188; doi:10.1021/acs.jctc.3c00861)
Supplement: Supplementary file 1 — ct3c00861_si_001.zip [file ct3c00861_si_001.zip › TTPb_cryst/cryst.xyz]

139 
TTPb cryst (PBE-D3paw900), SG=P21/a, nm=4, orbs=[[1,2],[3,4]]
  N        -1.12096054     0.62579384    -0.59874014
  N         1.12096054    -0.62579384     0.59874014
  C        -0.05593119     0.26268634    -1.33071109
  C         1.08301812    -0.37695634    -0.72079458
  C        -1.08301812     0.37695634     0.72079458
  C         0.05593119    -0.26268634     1.33071109
  C        -0.04735994     0.51254884    -2.74769609
  C         2.20149990    -0.74724134    -1.54219557
  C        -2.20149990     0.74724134     1.54219557
  C         0.04735994    -0.51254884     2.74769609
  C         1.06293687     0.13108634    -3.52648708
  C         2.19064867    -0.48124134    -2.92388556
  C        -2.19064867     0.48124134     2.92388556
  C        -1.06293687    -0.13108634     3.52648708
  C        -1.06689314     1.12783884    -3.53695019
  C         3.41177027    -1.36917884    -1.12300664
  C        -3.41177027     1.36917884     1.12300664
  C         1.06689314    -1.12783884     3.53695019
  C        -0.74083432     1.18175134    -4.86330048
  C         4.29948936    -1.54399634    -2.14788743
  C        -4.29948936     1.54399634     2.14788743
  C         0.74083432    -1.18175134     4.86330048
  S         0.81402289     0.50585384    -5.19302686
  S         3.67323552    -0.97866384    -3.65772688
  S        -3.67323552     0.97866384     3.65772688
  S        -0.81402289    -0.50585384     5.19302686
  H        -1.98853278     1.53182634    -3.12621938
  H         3.59996117    -1.67202134    -0.09786681
  H        -3.59996117     1.67202134     0.09786681
  H         1.98853278    -1.53182634     3.12621938
  H        -1.32357504     1.60015884    -5.67558496
  H         5.29629941    -1.97223652    -2.09056831
  H        -5.29629941     1.97223652     2.09056831
  H         1.32357504    -1.60015884     5.67558496
  N         9.60602181     2.56855652     0.59874014
  N         7.36410073     1.31696884    -0.59874014
  C         8.54099246     2.20544902     1.33071109
  C         7.40204315     1.56580634     0.72079458
  C         9.56807939     2.31971902    -0.72079458
  C         8.42913008     1.68007634    -1.33071109
  C         8.53242121     2.45531152     2.74769609
  C         6.28356138     1.19552134     1.54219557
  C        10.68656117     2.69000402    -1.54219557
  C         8.43770133     1.43021384    -2.74769609
  C         7.42212440     2.07384902     3.52648708
  C         6.29441260     1.46152134     2.92388556
  C        10.67570994     2.42400402    -2.92388556
  C         9.54799814     1.81167634    -3.52648708
  C         9.55195441     3.07060152     3.53695019
  C         5.07329100     0.57358384     1.12300664
  C        11.89683154     3.31194152    -1.12300664
  C         7.41816813     0.81492384    -3.53695019
  C         9.22589559     3.12451402     4.86330048
  C         4.18557191     0.39876634     2.14788743
  C        12.78455063     3.48675902    -2.14788743
  C         7.74422695     0.76101134    -4.86330048
  S         7.67103838     2.44861652     5.19302686
  S         4.81182575     0.96409884     3.65772688
  S        12.15829679     2.92142652    -3.65772688
  S         9.29908416     1.43690884    -5.19302686
  H        10.47359405     3.47458902     3.12621938
  H         4.88510010     0.27074134     0.09786681
  H        12.08502244     3.61478402    -0.09786681
  H         6.49652849     0.41093634    -3.12621938
  H         9.80863631     3.54292152     5.67558496
  H         3.18876186    -0.02947384     2.09056831
  H        13.78136068     3.91499919    -2.09056831
  H         7.16148624     0.34260384    -5.67558496
  N         3.26217133     2.57329902    12.78436825
  N         5.51065156     1.31222634    11.61029377
  C         3.28774017     2.26993902    11.47596323
  C         4.43015964     1.62472384    10.87766721
  C         4.34266325     2.26080152    13.51699480
  C         5.48508272     1.61558634    12.91869879
  C         2.15476944     2.59291652    10.65404923
  C         4.40534840     1.30860884     9.47374724
  C         4.36747449     2.57691652    14.92091478
  C         6.61805345     1.29260884    13.74061279
  C         2.14943823     2.26058902     9.28715423
  C         3.27208771     1.62519634     8.69899324
  C         5.50073518     2.26032902    15.69566878
  C         6.62338466     1.62493634    15.10750778
  C         0.94928980     3.23558402    11.05713030
  C         5.42421521     0.67884134     8.69546133
  C         3.34860768     3.20668402    15.69920068
  C         7.82353309     0.64994134    13.33753172
  C         0.05104639     3.36614402    10.03456109
  C         5.07234655     0.53912384     7.38073665
  C         3.70047635     3.34640152    17.01392537
  C         8.72177650     0.51938134    14.36010093
  S         0.66167758     2.73060902     8.54656055
  S         3.49033376     1.15120634     7.05544305
  S         5.28248913     2.73431902    17.33921897
  S         8.11114531     1.15491634    15.84810147
  H         0.77391320     3.58729652    12.06894045
  H         6.36740935     0.33143884     9.10888301
  H         2.40541354     3.55408652    15.28577901
  H         7.99890969     0.29822884    12.32572157
  H        -0.94127107     3.80665902    10.07855197
  H         5.64242833     0.08442634     6.57642614
  H         3.13039456     3.80109902    17.81823588
  H         9.71409396     0.07886634    14.31611005
  N        -2.97440971     0.63053634    11.61029377
  N        -5.22288994    -0.63053634    12.78436825
  C        -2.99997855     0.32717634    12.91869879
  C        -4.14239802    -0.31803884    13.51699480
  C        -4.05490163     0.31803884    10.87766721
  C        -5.19732110    -0.32717634    11.47596323
  C        -1.86700782     0.65015384    13.74061279
  C        -4.11758678    -0.63415384    14.92091478
  C        -4.07971287     0.63415384     9.47374724
  C        -6.33029183    -0.65015384    10.65404923
  C        -1.86167661     0.31782634    15.10750778
  C        -2.98432609    -0.31756634    15.69566878
  C        -5.21297356     0.31756634     8.69899324
  C        -6.33562304    -0.31782634     9.28715423
  C        -0.66152818     1.29282134    13.33753172
  C        -5.13645359    -1.26392134    15.69920068
  C        -3.06084606     1.26392134     8.69546133
  C        -7.53577147    -1.29282134    11.05713030
  C         0.23671522     1.42338134    14.36010093
  C        -4.78458493    -1.40363884    17.01392537
  C        -3.41271473     1.40363884     7.38073665
  C        -8.43401488    -1.42338134    10.03456109
  S        -0.37391596     0.78784634    15.84810147
  S        -3.20257214    -0.79155634    17.33921897
  S        -4.99472751     0.79155634     7.05544305
  S        -7.82338369    -0.78784634     8.54656055
  H        -0.48615158     1.64453384    12.32572157
  H        -6.07964773    -1.61132384    15.28577901
  H        -2.11765192     1.61132384     9.10888301
  H        -7.71114807    -1.64453384    12.06894045
  H         1.22903269     1.86389634    14.31611005
  H        -5.35466671    -1.85833634    17.81823588
  H        -2.84263294     1.85833634     6.57642614
  H        -9.42633234    -1.86389634    10.07855197
  Tv       16.97012254     0.00000000     0.00000000
  Tv        0.00000000     3.88552535     0.00000000
  Tv       -8.19729965     0.00000000    24.39466202
