# Supplementary material for: Benchmark Data Set of Crystalline Organic Semiconductors
Source: J Chem Theory Comput. 2023 Nov 16;19(22):8481–90. doi: 10.1021/acs.jctc.3c00861 (PMC10688188; doi:10.1021/acs.jctc.3c00861)
Supplement: Supplementary file 1 — ct3c00861_si_001.zip [file ct3c00861_si_001.zip › TTPb_cryst/molec.xyz]

34 
TTPb molec (CAM-B3LYPa3p), SG=mmm, CO=[oa=[3]]
  N         0.00000000     1.39364200     0.00000000   `1    [3,5]
  N         0.00000000    -1.39364200     0.00000000   `1    [4,6]
  C         1.13788100     0.71218400     0.00000000   `2    [1,4,7]
  C         1.13788100    -0.71218400     0.00000000   `2    [2,3,8]
  C        -1.13788100     0.71218400     0.00000000   `2    [1,6,9]
  C        -1.13788100    -0.71218400     0.00000000   `2    [2,5,10]
  C         2.39268600     1.41484000     0.00000000   `3    [3,11,15]
  C         2.39268600    -1.41484000     0.00000000   `3    [4,12,16]
  C        -2.39268600     1.41484000     0.00000000   `3    [5,13,17]
  C        -2.39268600    -1.41484000     0.00000000   `3    [6,14,18]
  C         3.58223000     0.70999300     0.00000000   `4    [7,12,23]
  C         3.58223000    -0.70999300     0.00000000   `4    [8,11,24]
  C        -3.58223000     0.70999300     0.00000000   `4    [9,14,25]
  C        -3.58223000    -0.70999300     0.00000000   `4    [10,13,26]
  C         2.60006700     2.82438700     0.00000000   `5    [7,19,27]
  C         2.60006700    -2.82438700     0.00000000   `5    [8,20,28]
  C        -2.60006700     2.82438700     0.00000000   `5    [9,21,29]
  C        -2.60006700    -2.82438700     0.00000000   `5    [10,22,30]
  C         3.91089600     3.15018500     0.00000000   `6    [15,23,31]
  C         3.91089600    -3.15018500     0.00000000   `6    [16,24,32]
  C        -3.91089600     3.15018500     0.00000000   `6    [17,25,33]
  C        -3.91089600    -3.15018500     0.00000000   `6    [18,26,34]
  S         4.93602600     1.76792400     0.00000000   `7    [11,19]
  S         4.93602600    -1.76792400     0.00000000   `7    [12,20]
  S        -4.93602600     1.76792400     0.00000000   `7    [13,21]
  S        -4.93602600    -1.76792400     0.00000000   `7    [14,22]
  H         1.79354400     3.54036200     0.00000000   `8    [15]
  H         1.79354400    -3.54036200     0.00000000   `8    [16]
  H        -1.79354400     3.54036200     0.00000000   `8    [17]
  H        -1.79354400    -3.54036200     0.00000000   `8    [18]
  H         4.34627400     4.13576900     0.00000000   `8    [19]
  H         4.34627400    -4.13576900     0.00000000   `8    [20]
  H        -4.34627400     4.13576900     0.00000000   `8    [21]
  H        -4.34627400    -4.13576900     0.00000000   `8    [22]
