# Supplementary material for: Benchmark Data Set of Crystalline Organic Semiconductors
Source: J Chem Theory Comput. 2023 Nov 16;19(22):8481–90. doi: 10.1021/acs.jctc.3c00861 (PMC10688188; doi:10.1021/acs.jctc.3c00861)
Supplement: Supplementary file 1 — ct3c00861_si_001.zip [file ct3c00861_si_001.zip › TTPc_cryst/cryst.xyz]

71 
TTPc cryst (PBE-D3paw900), SG=P21, nm=2
  N         3.95108708     2.53115948     2.34870916
  N         3.57085216     0.64251052     4.42739110
  C         2.73960276     2.32614052     2.88688315
  C         2.54640211     1.36184552     3.94544111
  C         4.97612291     1.80497052     2.82589925
  C         4.78269218     0.84151052     3.88498217
  C         1.59511205     3.03429448     2.40896324
  C         1.22418465     1.16084052     4.44235173
  C         6.28708690     1.97190052     2.25957177
  C         5.90704714     0.08749052     4.36745374
  C         0.29468684     2.80500948     2.89221747
  C         0.10272925     1.83567052     3.93236564
  C         7.36103004     1.18853052     2.72289497
  C         7.17845782     0.27445052     3.79092969
  C        -0.66879356     3.63502948     2.24345857
  C        -1.10282902     1.41092552     4.56649158
  C         6.68245990     2.86292948     1.21695736
  C         5.93255219    -0.87570844     5.42180299
  C        -0.09664677     4.46685948     1.31685752
  C        -0.87776657     0.44669052     5.51598394
  C         8.00380459     2.73226948     0.88747660
  C         7.18602512    -1.37569844     5.64531098
  S         1.60997314     4.26690448     1.19702069
  S         0.78632444     0.03800052     5.67904409
  S         8.80289243     1.52381052     1.83471421
  S         8.36435258    -0.70433844     4.57593648
  H        -1.73257599     3.62885948     2.46893706
  H        -2.09086870     1.79553052     4.32339263
  H         6.00480452     3.56393948     0.73704491
  H         5.05593356    -1.18288844     5.98603754
  H        -0.58971645     5.20664844     0.69393167
  H        -1.60877961    -0.06061844     6.13693265
  H         8.56057042     3.27451948     0.12917897
  H         7.49736810    -2.07968844     6.41087265
  N         7.00337171     4.94171844    11.05976574
  N         7.38360663     3.05306948     8.98108381
  C         8.21485603     4.73669948    10.52159175
  C         8.40805667     3.77240448     9.46303380
  C         5.97833588     4.21552948    10.58257565
  C         6.17176661     3.25206948     9.52349274
  C         9.35934674     5.44485344    10.99951166
  C         9.73027414     3.57139948     8.96612318
  C         4.66737189     4.38245948    11.14890314
  C         5.04741165     2.49804948     9.04102117
  C        10.65977195     5.21556844    10.51625743
  C        10.85172954     4.24622948     9.47610927
  C         3.59342875     3.59908948    10.68557993
  C         3.77600097     2.68500948     9.61754521
  C        11.62325235     6.04558844    11.16501634
  C        12.05728781     3.82148448     8.84198333
  C         4.27199889     5.27348844    12.19151755
  C         5.02190660     1.53485052     7.98667192
  C        11.05110556     6.87741844    12.09161739
  C        11.83222536     2.85724948     7.89249097
  C         2.95065420     5.14282844    12.52099831
  C         3.76843367     1.03486052     7.76316393
  S         9.34448565     6.67746344    12.21145421
  S        10.16813435     2.44855948     7.72943082
  S         2.15156636     3.93436948    11.57376070
  S         2.59010621     1.70622052     8.83253843
  H        12.68703478     6.03941844    10.93953785
  H        13.04532749     4.20608948     9.08508227
  H         4.94965427     5.97449844    12.67143000
  H         5.89852523     1.22767052     7.42243737
  H        11.54417524     7.61720741    12.71454324
  H        12.56323840     2.34994052     7.27154226
  H         2.39388837     5.68507844    13.27929593
  H         3.45709069     0.33087052     6.99760226
  Tv       12.54143321     0.00000000     0.00000000
  Tv        0.00000000     4.82111792     0.00000000
  Tv       -1.58697442     0.00000000    13.40847491
