# Supplementary material for: Benchmark Data Set of Crystalline Organic Semiconductors
Source: J Chem Theory Comput. 2023 Nov 16;19(22):8481–90. doi: 10.1021/acs.jctc.3c00861 (PMC10688188; doi:10.1021/acs.jctc.3c00861)
Supplement: Supplementary file 1 — ct3c00861_si_001.zip [file ct3c00861_si_001.zip › TTPc_cryst/main.dat]

name=m-tetrathienophenazine
SMILES=n1c2c(nc3c1c1c(c4c3ccs4)scc1)c1c(c3c2scc3)ccs1
pubchem=0
