# Supplementary material for: Benchmark Data Set of Crystalline Organic Semiconductors
Source: J Chem Theory Comput. 2023 Nov 16;19(22):8481–90. doi: 10.1021/acs.jctc.3c00861 (PMC10688188; doi:10.1021/acs.jctc.3c00861)
Supplement: Supplementary file 1 — ct3c00861_si_001.zip [file ct3c00861_si_001.zip › TTPc_cryst/molec.xyz]

34 
TTPc molec (CAM-B3LYPa3p), SG=mm2x, CO=[oa=[3]]
  N        -0.28077206     1.39418800     0.00000000   `1    [3,5]
  N        -0.28077206    -1.39418800     0.00000000   `1    [4,6]
  C         0.85532694     0.71244700     0.00000000   `2    [1,4,7]
  C         0.85532694    -0.71244700     0.00000000   `2    [2,3,8]
  C        -1.41913306     0.71268900     0.00000000   `2    [1,6,9]
  C        -1.41913306    -0.71268900     0.00000000   `2    [2,5,10]
  C         2.11470794     1.38906000     0.00000000   `3    [3,11,23]
  C         2.11470794    -1.38906000     0.00000000   `3    [4,12,24]
  C        -2.67304706     1.41503000     0.00000000   `4    [5,13,17]
  C        -2.67304706    -1.41503000     0.00000000   `4    [6,14,18]
  C         3.32281794     0.71788800     0.00000000   `4    [7,12,15]
  C         3.32281794    -0.71788800     0.00000000   `4    [8,11,16]
  C        -3.86274906     0.70994600     0.00000000   `3    [9,14,25]
  C        -3.86274906    -0.70994600     0.00000000   `3    [10,13,26]
  C         4.42886494     1.61532800     0.00000000   `5    [11,19,27]
  C         4.42886494    -1.61532800     0.00000000   `5    [12,20,28]
  C        -2.87924806     2.82482000     0.00000000   `5    [9,21,29]
  C        -2.87924806    -2.82482000     0.00000000   `5    [10,22,30]
  C         4.03508194     2.91102300     0.00000000   `6    [15,23,31]
  C         4.03508194    -2.91102300     0.00000000   `6    [16,24,32]
  C        -4.18997806     3.15061600     0.00000000   `6    [17,25,33]
  C        -4.18997806    -3.15061600     0.00000000   `6    [18,26,34]
  S         2.33087194     3.09321300     0.00000000   `7    [7,19]
  S         2.33087194    -3.09321300     0.00000000   `7    [8,20]
  S        -5.21584106     1.76855000     0.00000000   `7    [13,21]
  S        -5.21584106    -1.76855000     0.00000000   `7    [14,22]
  H         5.46330194     1.30627800     0.00000000   `8    [15]
  H         5.46330194    -1.30627800     0.00000000   `8    [16]
  H        -2.07191706     3.54010300     0.00000000   `8    [17]
  H        -2.07191706    -3.54010300     0.00000000   `8    [18]
  H         4.66685994     3.78433200     0.00000000   `8    [19]
  H         4.66685994    -3.78433200     0.00000000   `8    [20]
  H        -4.62514806     4.13629300     0.00000000   `8    [21]
  H        -4.62514806    -4.13629300     0.00000000   `8    [22]
