# Supplementary material for: Benchmark Data Set of Crystalline Organic Semiconductors
Source: J Chem Theory Comput. 2023 Nov 16;19(22):8481–90. doi: 10.1021/acs.jctc.3c00861 (PMC10688188; doi:10.1021/acs.jctc.3c00861)
Supplement: Supplementary file 1 — ct3c00861_si_001.zip [file ct3c00861_si_001.zip › TTTT_cryst/cryst.xyz]

39 
TTTT cryst (PBE-D3paw900), SG=P21/n, nm=2
  C         1.69714306     0.46931464     0.39032224
  S         3.00816200     1.11868464     1.29889655
  C         2.14948044    -0.04378464    -0.83989908
  C         3.55002962     0.09668214    -1.02917015
  C         0.29745878     0.31271214     0.55611581
  C        -0.29745878    -0.31271214    -0.55611581
  S         0.85516130    -0.71018214    -1.79472346
  C        -1.69714306    -0.46931464    -0.39032224
  C        -2.14948044     0.04378464     0.83989908
  S        -0.85516130     0.71018214     1.79472346
  S        -3.00816200    -1.11868464    -1.29889655
  C         4.13177159     0.72011464     0.05106418
  C        -4.13177159    -0.72011464    -0.05106418
  C        -3.55002962    -0.09668214     1.02917015
  H        -4.10092335     0.25252214     1.89924754
  H        -5.17812970    -0.96853964    -0.19325715
  H         4.10092335    -0.25252214    -1.89924754
  H         5.17812970     0.96853964     0.19325715
  C         2.80005650     2.45068891     4.64499746
  S         1.48903756     3.10005891     3.73642314
  C         2.34771912     1.93758964     5.87521877
  C         0.94716994     2.07805641     6.06448984
  C         4.19974078     2.29408641     4.47920389
  C         4.79465834     1.66866214     5.59143550
  S         3.64203826     1.27119214     6.83004316
  C         6.19434262     1.51205964     5.42564193
  C         6.64668000     2.02515891     4.19542062
  S         5.35236086     2.69155641     3.24059623
  S         7.50536156     0.86268964     6.33421625
  C         0.36542797     2.70148891     4.98425551
  C         8.62897115     1.26125964     5.08638388
  C         8.04722918     1.88469214     4.00614955
  H         8.59812291     2.23389641     3.13607216
  H         9.67532926     1.01283464     5.22857684
  H         0.39627621     1.72885214     6.93456723
  H        -0.68093014     2.94991391     4.84206255
  Tv       11.45863590     0.00000000     0.00000000
  Tv        0.00000000     3.96274855     0.00000000
  Tv       -2.46423677     0.00000000    10.07063939
