# Supplementary material for: Benchmark Data Set of Crystalline Organic Semiconductors
Source: J Chem Theory Comput. 2023 Nov 16;19(22):8481–90. doi: 10.1021/acs.jctc.3c00861 (PMC10688188; doi:10.1021/acs.jctc.3c00861)
Supplement: Supplementary file 1 — ct3c00861_si_001.zip [file ct3c00861_si_001.zip › TTTT_cryst/main.dat]

name=thieno[3,2-b]thieno[2',3':4,5]thieno[2,3-d]thiophene
pubchem=14383681
tds=[[12,4,18],[13,14,16]]
